# Supplementary material for: Analysis of injuries and deaths from road traffic accidents in Iran: bivariate regression approach
Source: BMC Emerg Med. 2022 Jul 18;22:130. doi: 10.1186/s12873-022-00686-6 (PMC9290223; doi:10.1186/s12873-022-00686-6)
Supplement: Supplementary file 1 — Additional file 1. [file 12873_2022_686_MOESM1_ESM.txt]

code	local	e	n	dead	injury	type	cause	dead_sum	injury_sum
253	1				1	14		1	9
268	1				1	12		1	9
269	1	580165	3859915		1	18		1	9
358	1				2	18		1	9
603	1				1	13		1	9
2538	1				1	13		1	9
2629	1	576465	3834899	1	2	12	14	1	9
981	2	743027	3849880		1	12		2	30
1043	2	773692	38208590		1	18	6	2	30
1447	2	227395	3825853		1	13	6	2	30
1659	2	226968	3825390		1	14	6	2	30
1884	2				1	18		2	30
1885	2	228139	3831809		1	18	4	2	30
1976	2	4813811	3432771		1	12	14	2	30
2016	2	226372	3824949		1	12	13	2	30
2017	2	225043	3824203		3	18	4	2	30
2048	2	227957	3828097		3	18	4	2	30
2049	2	227415	3825850		1	18	4	2	30
2065	2	774749	3823283		1	18	4	2	30
2111	2	756317	384925		1	18	4	2	30
2121	2	227978	3830183		1	18	6	2	30
2192	2	225767	3824548		1	18	6	2	30
2345	2	226041	3824691		2	18	6	2	30
2380	2				1	1		2	30
2400	2	228182	3832308		1	18	6	2	30
2468	2	228433	3833659	1		18	6	2	30
2485	2	227216	3825669		1	18	6	2	30
2625	2	227763	3826604	1			18	2	30
2701	2				1	13		2	30
2945	2				1	18		2	30
2946	2				1	18		2	30
3007	2				1	18		2	30
3008	2				1	18		2	30
3085	2				1	18		2	30
111	3				1	18		4	14
178	3	728314	3833250	1		18	6	4	14
256	3	225374	3824360	1			8	4	14
372	3	227804	3826668		1	18	4	4	14
495	3	228661	3818501		1	12		4	14
535	3	228060	3825261		1	12	1	4	14
551	3	227630	3826199		2	18	4	4	14
614	3				2	18	4	4	14
615	3	228314	3833250		1	18	4	4	14
713	3				1	18	6	4	14
904	3	225760	3824557	1	1	12	14	4	14
966	3	224715	3824027		1	18	4	4	14
1641	3	227992	3828883		1	5	6	4	14
2807	3			1			13	4	14
2893	3				1	12		4	14
138	4				2	14	6	2	50
225	4	635177	377748		1	18	4	2	50
423	4				1	13		2	50
426	4				2	12		2	50
493	4				3	18		2	50
588	4	632322	3766724		1	13	14	2	50
604	4				3	4		2	50
655	4	629902	3799193		2	18	4	2	50
746	4	657722	3770725		1	1	4	2	50
854	4	629482	3798565		2	18	4	2	50
1026	4	595548	3814259	1			18	2	50
1080	4	635268	3769098		2	18	4	2	50
1128	4				1	14		2	50
1197	4	640598	3773787	1		13	14	2	50
1199	4	653810	3764239		1	17	14	2	50
1208	4				2	18		2	50
1287	4				3	18		2	50
1687	4				4	18		2	50
1794	4	656722	3770725		1	18	4	2	50
1817	4				1	2		2	50
1943	4	645512	3773238		1	7	13	2	50
2082	4	644273	3792647		4	4	6	2	50
2170	4	601465	3802552		1	18	4	2	50
2218	4				1	13	20	2	50
2233	4	573559	3792518		1	5	4	2	50
2239	4				1	16		2	50
2327	4	630544	3779966		1	12	4	2	50
2359	4				1			2	50
2387	4	663229	3768533		1	18	4	2	50
2560	4				2	18		2	50
2590	4				1			2	50
2879	4				1	13		2	50
2978	4				1	18		2	50
38	5	63518	3778516		4	18	4		48
95	5	675335	3792259		5	12	14		48
160	5	634270	377747		3	12	1		48
361	5				2	13			48
384	5	618282	3820689		2	13	3		48
401	5				1	1			48
494	5	617512	3790631		1	18	4		48
517	5	622592	3785731		1	18	6		48
520	5	632856	3778368		1	18	4		48
522	5	632894	3777659		1	18	6		48
559	5	635412	3775634		3	18	4		48
628	5	620174	3787991		2	7	14		48
715	5	618930	3788992		5	12	6		48
716	5	630729	3779617		1	18	4		48
790	5	623843	3784772		1	18	6		48
1000	5	620676	3787528		1	18	6		48
1036	5	670418	3787748		1	18	4		48
1063	5	671518	3715532		3	12	1		48
1141	5	626785	3781440		1	7	6		48
1302	5				2	7			48
2219	5	6266132	3782985		2	1	14		48
2910	5				5	18			48
456	6				1	18		7	46
616	6	637657	3770598		5	12	1	7	46
724	6	632751	3767160		1	18	6	7	46
1312	6				2	13		7	46
1415	6				2	18	6	7	46
1446	6	626924	3763241		1	1	4	7	46
1545	6	633073	3767437		3	13	6	7	46
1706	6	671081	3790912		3	12	3	7	46
1804	6				3	18	4	7	46
1984	6	638460	3772818		1	13	6	7	46
2009	6	629236	3765644		2	12	14	7	46
2151	6	638208	3772361		1	13	15	7	46
2259	6	590463	3775693		6	12		7	46
2432	6	764146	3821887		1	1	3	7	46
2461	6	638135	3771809	2	2	12	4	7	46
2462	6	635728	3768909	3	3	4	4	7	46
2555	6	627722	3769733		2	18	4	7	46
2635	6	638077	3771522		1	18	4	7	46
2691	6			2		7		7	46
2779	6				1	18		7	46
2865	6				1	18		7	46
2954	6	637471	3770038		2	12	3	7	46
3051	6	638688	377003		1	18	4	7	46
3059	6				1	12		7	46
103	7				2	18	4	2	18
345	7	633243	3767770	1			14	2	18
644	7	637659	3770600			1	18	2	18
684	7	637657	3770598		2	5	4	2	18
784	7	637390	3769554		4	12	1	2	18
1029	7	582647	3779406		4	12	1	2	18
1431	7	597909	3770421		5	12	14	2	18
1962	7	654825	3763622			1	14	2	18
2295	7				1	18		2	18
2442	7	6350240	3769088	1		7	3	2	18
55	8	668651	3751756		3			5	51
237	8					1	12	5	51
566	8	676209	3742178	2	4	18	6	5	51
592	8	655135	3782322		1	18	4	5	51
608	8	654066	3741600		6	12	1	5	51
762	8	660228	3745625		1	12		5	51
781	8	660228	3745625		3	12	6	5	51
807	8	660228	3745625		3	18	4	5	51
1194	8	664340	3754546		4	12	1	5	51
1255	8	659404	3743023		1	4	6	5	51
1436	8	661700	3747370		2	18	19	5	51
1530	8	663584	3749635		1	12	3	5	51
1623	8	662618	3749383		1	12	14	5	51
1772	8	663671	3752770		3	12	14	5	51
1828	8	662492	3749239	2			7	5	51
1864	8	659254	3743850		1	1	4	5	51
1933	8	653975	3756269		1	18	4	5	51
1966	8	662950	3750473		1	7	1	5	51
2022	8	662064	3747724		2	4	3	5	51
2044	8				1	12		5	51
2057	8	464587	3755994		1	7	14	5	51
2095	8	662606	3749457		1	7	1	5	51
2333	8	659924	3745127	1	1	7	3	5	51
2368	8	663665	3752797		2	12	9	5	51
2609	8	659367	3743667		2	18	4	5	51
2663	8	655301	3743750		1	18	4	5	51
2974	8	659897	3745102		2	18	4	5	51
2976	8				1	18		5	51
3023	8	664372	3754197		1	12	1	5	51
46	9	625875	3767984	1			18	2	38
433	9	3495756	4633989		1	18		2	38
437	9	628814	3871853		1	12	3	2	38
444	9	3459417	4616038		1	13		2	38
584	9				5	18	13	2	38
657	9				3	18	13	2	38
661	9				3	12	3	2	38
874	9				2	18		2	38
1411	9	678297	3740311		1	18	4	2	38
1639	9	617126	3871843		3	18	4	2	38
1788	9	3872371	612935		1	18	4	2	38
1951	9				1	5		2	38
1996	9	613752	3871702	1	1	1	4	2	38
2140	9				5	18		2	38
2184	9	622095	3868986		4	18	4	2	38
2310	9				1	1		2	38
2388	9	604720	3875091		3	12	3	2	38
2858	9				2	12		2	38
208	10				2	18	4	1	16
360	10				1	14		1	16
412	10				1	14		1	16
731	10	641526	3774062	1			7	1	16
1471	10	640677	3773805		3	12	14	1	16
1741	10	641017	3773804		1	18	6	1	16
1846	10	643569	3769457		1	12	13	1	16
1858	10	645015	3774257		1	18	4	1	16
1977	10	642893	3774685		2	12	3	1	16
2188	10	641644	3771779		1	18	4	1	16
2682	10				1	12		1	16
3098	10	641465	3773956		2	7		1	16
368	11	720800	3804940		1	14	6	1	4
1394	11				1	12		1	4
2180	11			1		14		1	4
2331	11				1	14		1	4
2996	11	720985	3815081		1	14	6	1	4
923	12	757463	3814304		2	12	5		14
1374	12	758998	3814322		3	7	4		14
1407	12	752490	3815811		3	18	6		14
1589	12				1	18			14
2018	12	752657	3815753		1	12	4		14
2743	12	758486	38146		4	7	6		14
45	13	724173	3814572	1	4	12	1	18	97
48	13	734163	3846306	1			18	18	97
73	13			1	1	18	4	18	97
77	13	724124	3828927		1	12	12	18	97
83	13				1	12	11	18	97
96	13				1	12	5	18	97
132	13				2	12	3	18	97
140	13	724382	3812323		1	18	4	18	97
156	13				2	18	4	18	97
195	13				1	18	4	18	97
248	13	719372	3820185	1				18	97
257	13	723403	3828939	2	3	12	3	18	97
321	13	7307130	3839329		2	18	4	18	97
351	13				2	18		18	97
403	13	724736	3810540		1	12	14	18	97
483	13	725444	3832356		1	18	6	18	97
626	13	718917	3824918		1	12	4	18	97
643	13	724293	3814396	2	1	18	6	18	97
747	13	724652	3813832	1			7	18	97
890	13				1	7		18	97
922	13				2	12		18	97
934	13	720661	3825707		1	12	3	18	97
941	13				1	12		18	97
970	13	722253	3798521		2	13	3	18	97
1001	13				2	12		18	97
1076	13					3	18	18	97
1079	13				1	14		18	97
1167	13				1	7		18	97
1238	13	721056	3818496	2	4	12	1	18	97
1241	13				4	15		18	97
1264	13				1	18		18	97
1334	13	724588	3812708		2	12	3	18	97
1340	13				2	12		18	97
1358	13	731777	3843971		1	14	6	18	97
1366	13	705185	3832809		1	18	6	18	97
1417	13				1	18		18	97
1478	13				1	18		18	97
1647	13				1	13		18	97
1649	13	706640	3802993		1	4	1	18	97
1682	13	727474	383380	1	5	12	3	18	97
1715	13	723233	3817087		1	18	3	18	97
1738	13	724772	3810348		1	13	14	18	97
1746	13			1		7		18	97
1770	13	724756	3810569	1	3	12	14	18	97
1778	13	714850	37411111		1	5	14	18	97
1859	13	728278	3835458		4	12	3	18	97
1862	13	727475	3833743	1	5	7	3	18	97
1878	13	720775	381851		1	13	1	18	97
2108	13				1	18		18	97
2163	13				1	13		18	97
2213	13	735663	3847723		1	13	14	18	97
2391	13	728025	3834035		1	18	4	18	97
2463	13	732105	3844300		1	12	1	18	97
2598	13				1			18	97
2599	13	725756	3843945		1	18	4	18	97
2640	13	718683	3820748		1	18	4	18	97
2706	13	726759	3833250		2	12	5	18	97
2751	13				1	12		18	97
2800	13							18	97
2870	13	731138	3842965	3	2	12	3	18	97
2933	13	724362	3812280			2	12	18	97
2944	13				3	18		18	97
2956	13	717824	3821381		1	12	3	18	97
2958	13	743990	3848226		1	12	4	18	97
3025	13	724349	3814390		1	7	3	18	97
3026	13	724842	3830479		2	18	4	18	97
13	14	733779	3814189		1	18	4	9	81
63	14				4	18	4	9	81
65	14	730824	3813225		2	18	4	9	81
139	14	737634	3815746		1	18	6	9	81
179	14				5	18		9	81
223	14				1	12		9	81
259	14	733878	3814327		3	18	4	9	81
389	14	726809	3811194		1	12	14	9	81
499	14	749165	3815874	1		13	14	9	81
565	14				1	13		9	81
590	14	731690	3813637		1	18	4	9	81
670	14	733276	3814088		1	18	6	9	81
773	14	741908	3818012		2	12		9	81
780	14	7417381	3818761		1	18	4	9	81
851	14				1	18		9	81
892	14	729914	3830615		3	18	4	9	81
942	14				1	7		9	81
1023	14	737264	3815340		1	18	4	9	81
1037	14	738289	3816250	1	2	18	4	9	81
1058	14	738303	3816266		1	12	5	9	81
1184	14				3	12		9	81
1217	14				1	12		9	81
1231	14				1	18		9	81
1286	14				4	18		9	81
1288	14	732059	3813534		2	12	5	9	81
1290	14	733283	3814018		1	12	4	9	81
1381	14				1	18		9	81
1389	14	738600	3816542		1	18	6	9	81
1470	14				1	14		9	81
1489	14				1	18		9	81
1510	14	729250	3812495		3	12	4	9	81
1554	14	738092	3816712		2	18	6	9	81
1555	14				5	18		9	81
1580	14	738755	381655		1	18	6	9	81
1592	14	742024	3818148	1	1	8	13	9	81
1693	14	739836	3811708			1	18	9	81
1789	14	728458	3777651		1	12	14	9	81
2027	14	224715	3820427		1	18	4	9	81
2075	14	742925	3818407		1	12	6	9	81
2081	14	738368	3816281	1	1	18	10	9	81
2116	14	720775	3805112	1	1	14	6	9	81
2166	14	739958	38117013		1	18	4	9	81
2172	14	726809	3811194	3	1	4	14	9	81
2212	14	708010	3798510		1	14	6	9	81
2308	14	744279	3817731		1	18	4	9	81
2330	14	726246	3426991		1	12	14	9	81
2376	14				1	18		9	81
2424	14	727450	3811720		1	4	13	9	81
2490	14				1	13		9	81
2532	14				2	18	6	9	81
2591	14	743209	3818253		1	18	4	9	81
2669	14	726990	3810343		1	14	6	9	81
2836	14	736668	3815026		1	7	6	9	81
2943	14					1	14	9	81
3067	14				1	18		9	81
3091	14	704623	3803197	1	1	18	10	9	81
12	15				1	12	5	10	128
20	15				3	12	13	10	128
21	15	706825	3802977		2	18	4	10	128
30	15				2	18	4	10	128
61	15				1	14	4	10	128
93	15				1	12	14	10	128
164	15				1	18	4	10	128
184	15				1	14		10	128
202	15				1	12	5	10	128
212	15	723657	3806572	1			14	10	128
235	15				2	12		10	128
293	15	722690	3805932		1	12	4	10	128
294	15	711771	3803129	1			7	10	128
295	15	727001	3811437		1	18	4	10	128
327	15	708034	3803214		1	18	4	10	128
344	15	710370	3803230		1	7	5	10	128
429	15	711471	3803133		6	12	14	10	128
455	15				1	12		10	128
472	15	747310	3819945	1			5	10	128
485	15	724565	3807763		1	12	4	10	128
502	15	711647	3802971		3	12	5	10	128
503	15	710370	3803230		1	18	4	10	128
519	15	702494	3803666		1	5	4	10	128
557	15	720362	380485		1	7	6	10	128
591	15	720362	380458		1	7	4	10	128
594	15	731650	3813617		2	18	4	10	128
678	15	721768	3805391		1	18	4	10	128
785	15	7144328	3831888		2	12	4	10	128
809	15	712082	3803063		1	18	4	10	128
842	15	726740	3811070		2	18	4	10	128
868	15				1	14		10	128
919	15	719046	3804622		1	18	4	10	128
962	15	722798	3797602		1	18	4	10	128
1035	15				1	18		10	128
1047	15				1	18		10	128
1061	15				1	7		10	128
1066	15				1	1		10	128
1090	15				2	1		10	128
1103	15				2	1		10	128
1109	15	709505	3803353	1			1	10	128
1133	15	702372	3803716	1			18	10	128
1146	15				1	14		10	128
1147	15	702577	3803676		1	12	5	10	128
1235	15				1	4		10	128
1333	15	701941	3803911	1			5	10	128
1369	15	712633	3803089	1	1	4	5	10	128
1410	15				2	18		10	128
1498	15	710585	3802683		1	8	3	10	128
1609	15	710307	3803087		2	7	4	10	128
1655	15							10	128
1678	15	719046	3804622		1	12	6	10	128
1769	15	714850	3803243		1	1	15	10	128
1792	15				3	18		10	128
1799	15	710050	3803310		1	1	6	10	128
1800	15				1	1		10	128
1808	15	714855	3813243		4	1	6	10	128
1811	15				1	1		10	128
1830	15				1	1		10	128
1852	15				1	12		10	128
1904	15	712601	3804119		1	7	4	10	128
1956	15	718126	3804147		1	18	6	10	128
1960	15	718126	3804147		1	18	4	10	128
2003	15	711577	3803096		2	7	4	10	128
2035	15	720090	3805043		1	18	6	10	128
2039	15				1	13		10	128
2060	15	713482	3802980		1	14	6	10	128
2102	15	708809	3803138	1			12	10	128
2103	15	705794	3803069		1	12	5	10	128
2124	15	708008	3803217		1	18	10	10	128
2145	15	721105	3811223		1	12	6	10	128
2190	15	708008	3803217		1	13	4	10	128
2221	15	708008	3803217		1	12	6	10	128
2238	15				1	18		10	128
2263	15	703084	3803595	1		14	6	10	128
2292	15					1	12	10	128
2315	15	708008	3803213		1	12	6	10	128
2318	15	706103	3803065		1	18	4	10	128
2373	15	741405	3819155		1	18	6	10	128
2379	15	696974	3803722		1	18	4	10	128
2394	15	713854	3803082			1	18	10	128
2479	15	710458	3803074		1	14	6	10	128
2501	15	709512	3803179		2	7	5	10	128
2531	15	716755	3803615		1	12	13	10	128
2558	15	708762	3803348		2	4	8	10	128
2638	15	704074	3803271		2	7	6	10	128
2665	15				2	4		10	128
2677	15				1	13		10	128
2684	15				1	14		10	128
2685	15				1	6		10	128
2708	15	707237	3803071	1	1	18	10	10	128
2741	15				1	18		10	128
2754	15				1	14		10	128
2789	15				2	4		10	128
2792	15	710469	3803230		2	4	13	10	128
2798	15				3	12		10	128
2825	15				1	15		10	128
2863	15				1	12		10	128
2872	15	704623	3803197		1	18	4	10	128
2934	15	704623	3803197		1	18	6	10	128
2962	15	712307	3803073		1	14	6	10	128
3012	15				3	12		10	128
3018	15	719882	3804808		1	12	6	10	128
3019	15	811484	3803098		1	12	14	10	128
3044	15	704623	3803197		1	18	4	10	128
25	16				1	12	1	6	88
32	16			1		12	1	6	88
380	16	693439	3833917		1	13		6	88
452	16	68859	3538184	1	3	5	4	6	88
486	16				3	18		6	88
529	16	676318	3843860		1	14	6	6	88
570	16	677053	3843642		2	16	6	6	88
637	16				1	18		6	88
720	16				1	18		6	88
741	16	685674	3840165	1	4	12	3	6	88
768	16				1	18		6	88
798	16				2	18		6	88
847	16	683015	3842919		1	13	14	6	88
888	16				2	18		6	88
894	16				1	18		6	88
950	16				1	13		6	88
969	16	686877	3839703		1	8	6	6	88
1011	16				1	18		6	88
1048	16				2	18		6	88
1062	16				1	14		6	88
1106	16				1	1		6	88
1152	16	683974	3839411	1	1	1	3	6	88
1252	16				1	18		6	88
1276	16				1	17		6	88
1396	16	675970	3835573		3	18	4	6	88
1397	16				1	18		6	88
1499	16				2	12		6	88
1534	16	674692	3844336		3	18	4	6	88
1552	16	690306	3850762		2	18	4	6	88
1620	16				1	18		6	88
1672	16							6	88
1704	16				1	18		6	88
1721	16				2	13		6	88
1734	16				1	18		6	88
1735	16				3	18		6	88
1814	16				5	12		6	88
1850	16	691612	3838396		1	13		6	88
1942	16	673898	3846079		1	7	1	6	88
1972	16				1	18		6	88
2119	16						2	6	88
2231	16	688901	3843284		1	18	4	6	88
2302	16				1	13		6	88
2377	16	685854	3840113		1	18	4	6	88
2510	16	674689	3844348		1	18	4	6	88
2514	16	687383	3839511		1	18	4	6	88
2516	16				1	12		6	88
2544	16	676977	3843839		1	18	4	6	88
2566	16	687326	3839610		2	12	3	6	88
2608	16	687393	3839520		1	18	4	6	88
2617	16	674506	3847010		1	18	4	6	88
2636	16				1	14		6	88
2654	16				1	18		6	88
2744	16				2	12		6	88
2774	16				2	18		6	88
2816	16				1	18		6	88
2842	16	676241	3843857		1	12	3	6	88
2874	16				3	18		6	88
2920	16				1	13		6	88
2961	16	687326	3839610	1			18	6	88
2968	16				1	18		6	88
3030	16	674677	3844359		1	18	4	6	88
3038	16			1		18		6	88
3078	16	692661	3838019		2	18	6	6	88
37	17				2	18		2	18
682	17			1			18	2	18
697	17				2	18		2	18
1155	17					1		2	18
1310	17			1	1	18	6	2	18
1320	17				1	13		2	18
1584	17				1	18	4	2	18
2128	17				1	4		2	18
2264	17	619656	3883692		5	12	3	2	18
2507	17	618758	3847356		1	18		2	18
2508	17				1	18		2	18
2562	17				1	12		2	18
2646	17				2	12		2	18
122	18				1	18			31
167	18				3	12	1		31
438	18				5	18			31
757	18	647258	376607		1	1	6		31
792	18				1	1	18		31
986	18				1	18			31
1059	18	647892	3766680		1	13	5		31
1494	18	652382	3780735		2	12	13		31
1686	18	632036	3784521		1	7	6		31
1873	18	626496	3801977		1	5	4		31
1905	18				1	14			31
2026	18				1	12			31
2066	18				1	18			31
2079	18	635769	3769091		2	12	10		31
2517	18				3	18			31
2612	18	644120	3769464		1	13	13		31
2662	18				1	18			31
2703	18	654076	3779840		2	18	4		31
3061	18				1	14			31
3099	18				1	12			31
425	19				1	13			2
1700	19	627537	3869422		1	13	14		2
175	20				2	12			18
334	20	623818	3870980		1	14	6		18
632	20				2	12	3		18
1209	20				1	18			18
1661	20				1	18	4		18
1732	20				4	12			18
2898	20				2	12			18
2906	20				5	7			18
177	21			1	3	18		1	19
991	21	628553	3732543		1	14	6	1	19
1027	21				2	18		1	19
1272	21	578060	3819872		2	15	1	1	19
1275	21				1	7		1	19
1281	21				1	18		1	19
1652	21				3	18	4	1	19
1975	21							1	19
2047	21				1	18		1	19
2146	21				1	18		1	19
2202	21				1	18		1	19
2726	21				2	18		1	19
2908	21				1	14		1	19
79	22				1	12			17
796	22				1	18			17
797	22				1	18			17
1021	22				1	14			17
1144	22				1	18			17
1159	22				3	18			17
1653	22				1	7			17
1688	22	636857	3856383		1	18	3		17
1840	22				1	18			17
1845	22				1	13			17
2083	22	757420	3840181		1	18	4		17
2283	22				1	13			17
2284	22				1	14			17
2417	22	696848	3799367		2	8	14		17
26	23	719733	3833294	1			14	1	10
660	23				1	18	4	1	10
680	23	659732	3776109		1	5	6	1	10
1019	23				1	18		1	10
1024	23				2	18	4	1	10
1156	23	671784	3767796		1	18	6	1	10
1674	23				1	18		1	10
2773	23				3	18		1	10
50	24				1	18	4	4	27
100	24	621890	3514712		3	18	4	4	27
161	24	724535	3811041		1	14	6	4	27
173	24				1	12		4	27
317	24	643929	3816968		1	12	14	4	27
336	24	613295	3797730		2	7	3	4	27
597	24	610747	3831068		1	14	6	4	27
728	24	729717	387699		2	18	6	4	27
1269	24	715957	3876196		1	13	3	4	27
1424	24	721409	3874469		2	18	4	4	27
1683	24	626496	3801977		1	13	1	4	27
1708	24				3	15		4	27
1892	24	744490	3811990		3	13	6	4	27
1944	24				1	18		4	27
2056	24	227407	3825894		1	12	3	4	27
2171	24	618411	3784589	4			7	4	27
2186	24	581445	3817173			1	18	4	27
2363	24				1	13		4	27
2762	24				1	14		4	27
2896	24	645551	3780429		1	18	4	4	27
203	25				1	18		1	11
506	25	7110991	383387		1	12	4	1	11
510	25				1	18		1	11
511	25	711085	3834696		1	18	4	1	11
884	25				1	1		1	11
1591	25	718663	3794436		1	16	6	1	11
1940	25				2	18		1	11
2177	25	708008	3803217		1	13	6	1	11
2557	25	479122	371621	1	1	18	4	1	11
2570	25	734568	3811062		1	18	4	1	11
2626	25							1	11
18	26				1	4	4	1	16
64	26				3	18	4	1	16
144	26				1	11		1	16
825	26				1	12		1	16
982	26				3	15		1	16
1143	26				2	13		1	16
1317	26	634704	3842090		2	18	4	1	16
1342	26					2	13	1	16
1602	26			1	2	18		1	16
1736	26				1	18		1	16
227	27	602703	3801714		2	18	4	1	21
482	27	576804	3817876		1	18	4	1	21
555	27	578148	3810337		2	16	6	1	21
1172	27	574268	3821003	1	2	1	4	1	21
1266	27				2	18		1	21
2370	27				1	18		1	21
2489	27				2	12		1	21
2500	27				2	13		1	21
2811	27				1	7		1	21
2931	27				1	18		1	21
2942	27	574999	3818882		1	18	4	1	21
2963	27				1	12		1	21
2999	27					2	18	1	21
3043	27				1	18		1	21
3045	27				1	18		1	21
3053	27				1	14		1	21
78	28				3	12	14	1	40
90	28	746025	3857236		3	12	1	1	40
112	28	744368	3856055		1	14	6	1	40
119	28	747144	3858290		2	18	6	1	40
648	28	721721	385165		1	18	4	1	40
760	28				1			1	40
885	28	749611	3843059		2	18	4	1	40
912	28				1	13		1	40
998	28				1	13		1	40
1049	28				1	13		1	40
1120	28				1	13		1	40
1124	28	715956	3876195		1	13	3	1	40
1157	28				3	4		1	40
1205	28				2	13		1	40
1306	28	741107	3855101		3	12	1	1	40
1360	28	730821	3852940		1	1	6	1	40
1598	28	731035	3815090		1	18	4	1	40
1995	28				1	11		1	40
2162	28	731823	3852541		1	13	6	1	40
2389	28	704699	3859895		1	18	9	1	40
2390	28	735941	386407	1	1	18	4	1	40
2548	28	735105	3864300		1	5	4	1	40
2757	28	735328	3877197		5	18	4	1	40
2827	28	748526	3839956		1	18	4	1	40
2993	28				1	18	4	1	40
430	29	724046	3835068		1	14		9	60
484	29	747326	3822281	4	3	4	6	9	60
690	29	771289	3818986		1	13	6	9	60
764	29	732084	3829864		1	18	4	9	60
852	29				1	14		9	60
857	29	729911	3830699	1			14	9	60
877	29				2	18	4	9	60
930	29	772227	3818064	1			7	9	60
946	29	720661	3825714	1	3	18	4	9	60
971	29				1	13		9	60
1039	29	704094	3833720		2	13	14	9	60
1129	29				1	12		9	60
1142	29				1	18		9	60
1148	29	703242	3848816			1	18	9	60
1165	29				2	18		9	60
1234	29				2	7		9	60
1246	29	725214	3828495		1	18	4	9	60
1250	29				1	13		9	60
1387	29	724588	3812708		4	12	1	9	60
1512	29	749597	3816219	1			7	9	60
1599	29	721985	3830928	1			14	9	60
1707	29	751059	3816678		1	14	6	9	60
1748	29				1	1		9	60
1822	29				2	12	7	9	60
1865	29	715756	3841944		1	5	4	9	60
1871	29						1	9	60
1880	29	746578	3817663		1	13	3	9	60
2067	29				1	18		9	60
2107	29	750897	3808469		2	12	1	9	60
2197	29						6	9	60
2203	29	729649	3807371		7	12	14	9	60
2207	29	730027	3829464		1	18	4	9	60
2297	29						2	9	60
2322	29	708008	3803217		1	16	6	9	60
2334	29				1	14		9	60
2351	29	700832	3849753		2	18	4	9	60
2398	29	750547	3816842		1	13	6	9	60
2472	29				4	18		9	60
2482	29	734475	3824452		1	18	4	9	60
2820	29	733835	3815545		4	12	1	9	60
2937	29				1	16		9	60
2964	29				1	18		9	60
10	30	58457	3776439		1	14	6	7	117
59	30	746456	3793805		6	12	1	7	117
70	30				4	18		7	117
81	30				1	18		7	117
115	30			1			14	7	117
120	30				4	4	14	7	117
146	30	615335	3792259		4	12	14	7	117
168	30	761496	3813654		2	18	4	7	117
185	30				1	11	6	7	117
233	30				1	14		7	117
240	30				5	18		7	117
312	30					2	12	7	117
374	30	729256	3807038		1	18	4	7	117
418	30	704443	3803334		1	12	4	7	117
471	30				1	18		7	117
575	30	590583	3768702		1	18	4	7	117
580	30				1	13	14	7	117
612	30	700432	3849942		1	18	4	7	117
645	30	640528	3773787		1	5	4	7	117
759	30				3	12		7	117
769	30				2	18		7	117
830	30	6594300	3760848		1	18	4	7	117
844	30	691936	3786514		1	18	4	7	117
898	30				1		5	7	117
959	30	746215	3794139		1	12		7	117
960	30	677886	3843316		1	18	4	7	117
988	30	650616	3779387	1	1	18	4	7	117
1033	30				1	14		7	117
1083	30	710469	3803227	1	1	18	4	7	117
1088	30	645994	3775448		2	18	6	7	117
1100	30				2	18		7	117
1210	30				1	14		7	117
1223	30				1	13		7	117
1277	30				2	5		7	117
1327	30				1			7	117
1344	30	731121	3808503	1	1	14	6	7	117
1444	30	738037	3853319		1	12	3	7	117
1455	30	723555	3832520		1	18	4	7	117
1520	30	626908	3796529		1	12	14	7	117
1523	30				2	13		7	117
1524	30				1	16		7	117
1529	30				1	5		7	117
1533	30	698765	3798614		1	12	4	7	117
1621	30	674413	3846899		1	18	4	7	117
1626	30				2	12		7	117
1658	30	638339	3776245	1	2	12	3	7	117
1694	30	795492	3794452		1	12	1	7	117
1733	30				1	13		7	117
1749	30	730159	3782313		2	15	1	7	117
1754	30				1	18		7	117
1806	30	572271	3841726		1	14	4	7	117
1824	30	684720	3825205		1	18	4	7	117
1838	30				1	14		7	117
1847	30				1	18		7	117
1888	30				1	18		7	117
1925	30				1	14		7	117
1968	30					1	18	7	117
1985	30				2	17	14	7	117
2055	30	583443	3780480		1	16		7	117
2088	30	621749	3766014		4	12	1	7	117
2139	30				1	18		7	117
2185	30						1	7	117
2305	30							7	117
2353	30	708008	3803217	1	1	12	14	7	117
2367	30	663917	3788795		1	13	3	7	117
2383	30	666635	3767339		4	7	9	7	117
2480	30				1	13		7	117
2521	30				1	18		7	117
2671	30	738038	3871302	1	1	12	1	7	117
2692	30				1	4		7	117
2697	30				2	18		7	117
2815	30	678904	38427926		3	12	3	7	117
2861	30	709159	3803151		1	1	15	7	117
2887	30				1	18		7	117
2912	30	704623	3803197		1	5	4	7	117
2924	30	729489	3807272		2	18	4	7	117
2951	30	584801	3776193		1	14	6	7	117
3015	30				1	18		7	117
3016	30	655588	375814		1	18	6	7	117
3020	30	739427	3821791		1	14	6	7	117
3033	30				1	12		7	117
3089	30	711957	3798366		1	12	1	7	117
174	32				1	12	6	3	31
205	32	728356	3812150	1		7	1	3	31
542	32	231690	3821341	1		13	1	3	31
567	32				1	18	13	3	31
638	32				1	13		3	31
706	32				1	13	15	3	31
725	32	229481	3823510		2	18	6	3	31
1038	32				1	13	3	3	31
1723	32				1	14		3	31
1774	32	771502	3828410	1		13	3	3	31
1834	32				1	14		3	31
1875	32	774088	3822009		1	13	14	3	31
1895	32				1	13		3	31
1939	32				1	14		3	31
1963	32	774108	3821998		1	13	14	3	31
1970	32				1	18		3	31
1971	32				1	18		3	31
2028	32	774108	3821998		1	13	14	3	31
2118	32	227407	3825895		1	13	14	3	31
2122	32	227407	3825895		1	12	3	3	31
2125	32	761181	3806690		1	18	4	3	31
2194	32	765026	3814811		1	7	6	3	31
2287	32	770178	3824559		1	5	6	3	31
2477	32				1	13		3	31
2478	32				1	13		3	31
2484	32				1	14		3	31
2494	32				1	14		3	31
2497	32	771502	3828410		1	12	1	3	31
2547	32	769118	3819768			1	5	3	31
2596	32	232140	3824124		1	7	14	3	31
2661	32				1	18	4	3	31
2686	32				1	18		3	31
2698	32				1	14		3	31
2763	32				1	14		3	31
41	33				1	12		3	9
1075	33	736758	3853590	1		13	3	3	9
1423	33				2	18		3	9
1484	33	675702	379559		1	14	6	3	9
1718	33	757910	3849323		1	9	6	3	9
1823	33	734252	3785981	2			13	3	9
2340	33	636563	3849780		4	12	3	3	9
54	34	645859	3780680		2	12	3		4
226	34	634535	3815419		2	16	1		4
1072	35	610931	3774936	1	3	1	14	1	6
2183	35				1	14		1	6
3069	35				2	12		1	6
121	36				1	14	6		24
270	36				1	18	3		24
306	36				2	12	3		24
549	36	714706	3860768		2	18	6		24
560	36				2	13	3		24
906	36	583040	3779340		1	12	14		24
913	36	583040	3779340		1	12	4		24
1289	36	573693	3792606		1	14	6		24
1458	36	654142	378138		3	18	4		24
1608	36				2	12			24
1705	36				2	5			24
2650	36	585819	3774317		5	12	14		24
2868	36				1	12			24
141	37	667256	3792795		2	18	4	1	19
676	37				2	18		1	19
989	37	656640	3804667	1	1	18	4	1	19
1314	37				3	18		1	19
1629	37	707664	3772079		2	16	14	1	19
1709	37	628132	3781025		1	13	5	1	19
1712	37	677477	3779957		3	18	4	1	19
1912	37	658063	3802210		2	12	4	1	19
1967	37				1	12		1	19
2459	37	666493	3799196		2	18	4	1	19
56	38				2	18	4		2
1901	39				1	18			2
2495	39				1	18			2
85	40				1	14	6	1	23
238	40				1	16		1	23
546	40				1	13		1	23
824	40				1	1		1	23
924	40	722375	3798065		1	1	4	1	23
957	40				1	18	4	1	23
1082	40				1	13		1	23
1206	40				1	18		1	23
1766	40				1	14		1	23
1863	40				1	14		1	23
1868	40				1	14		1	23
2338	40				1	18		1	23
2352	40	722709	380091	1	3	16	15	1	23
2434	40				1	4		1	23
2565	40	722253	3798034		1	12	3	1	23
2569	40	734332	3816199		1	13	6	1	23
2894	40				1	14		1	23
3074	40	725565	3810450		1	12	3	1	23
3087	40				3	18		1	23
251	41	229078	3824281		1	12	15	2	10
272	41	230800	3818773		1	18	4	2	10
288	41	229067	3824025	2	1	18	4	2	10
695	41				1	18	6	2	10
1434	41	231110	3823438		1	13	14	2	10
1903	41	228758	3825097		1	12	3	2	10
2155	41	227442	3825902		1	7	14	2	10
2431	41	229767	3823468		1	12	14	2	10
2700	41				1	7		2	10
2709	41				1	18		2	10
5	42				2	18		3	98
11	42				1	14		3	98
113	42				2	18		3	98
550	42				1	12	3	3	98
801	42				1	18		3	98
802	42				1	14		3	98
803	42				2	18		3	98
831	42	633337	3851131		1	12	3	3	98
834	42	601433	3852038		1	18	4	3	98
879	42				1	18		3	98
926	42				1	13		3	98
1002	42	614676	3845736		2	13	14	3	98
1012	42				7	12		3	98
1118	42				1	18		3	98
1291	42				5	18		3	98
1646	42				1	3	15	3	98
1730	42				1	12		3	98
1825	42	462243	3501112		1	13	13	3	98
1842	42				1	5		3	98
1924	42				2	7		3	98
1952	42	4618260	3440689		1	12	3	3	98
1958	42	627532	3869531	2	1	13	3	3	98
1990	42				4	18	3	3	98
1998	42				2	15		3	98
2011	42				3	18		3	98
2025	42	601994	3851337		2	18	4	3	98
2029	42	4615334	3440262		1	18	4	3	98
2071	42				1	18		3	98
2085	42				2	18		3	98
2127	42				3	18	4	3	98
2223	42				1	13		3	98
2244	42	607229	3842715		2	12	3	3	98
2261	42				3	12		3	98
2313	42					1	18	3	98
2366	42	621424	3849887		1	12	3	3	98
2381	42	631980	3849316		4	12	3	3	98
2402	42				1	18		3	98
2404	42				1	12		3	98
2414	42				1	12		3	98
2437	42				1	18		3	98
2486	42				1	18		3	98
2564	42						4	3	98
2602	42				2	18		3	98
2604	42	610452	3846060	1	2	12		3	98
2620	42				1	13		3	98
2656	42				1	14		3	98
2712	42				1	1		3	98
2727	42				1	18		3	98
2759	42				2	18		3	98
2802	42							3	98
2864	42				1	12		3	98
2916	42	610311	3846385		6	12		3	98
2928	42	635311	3850822		1	14	6	3	98
2953	42	628079	3849212		5	12	3	3	98
2979	42				3	18		3	98
2990	42				1	12		3	98
273	43				1	18		1	14
391	43				1	12		1	14
410	43	3449333	4555243		3	12		1	14
729	43				1	18		1	14
1065	43	605243	3845292	1	1	14	6	1	14
1104	43				2	18		1	14
1105	43				1	17		1	14
1548	43				3	18		1	14
1921	43				1	14		1	14
297	44	3447035	4619376		1	13		7	62
385	44	3449189	4634001		2	18		7	62
398	44				1	12	14	7	62
402	44				2	12		7	62
404	44				1	18		7	62
778	44				1	18		7	62
873	44				1	12		7	62
886	44	631173	3849637		1	18	4	7	62
900	44				1	13		7	62
995	44				3	12		7	62
1122	44				3	12		7	62
1160	44				1	13		7	62
1195	44			1	2	12	3	7	62
1319	44	629032	3848343		1	12	3	7	62
1322	44	621076	3847366	1			18	7	62
1341	44				1	13		7	62
1351	44	4611572	344355		1	18	4	7	62
1367	44				4	18	4	7	62
1412	44	612541	3847082		3	1	6	7	62
1466	44	629129	3848536	3	3	12	3	7	62
1567	44	606765	3843255		1	12	4	7	62
1582	44	4608362	3454548		4	12	3	7	62
1616	44	621364	3847381	2			14	7	62
1762	44	610160	3845387		4	12	3	7	62
1812	44				3	18		7	62
1815	44				3	7		7	62
1876	44				4	18		7	62
1974	44				4	4		7	62
2037	44	618535	3847266		1	12	3	7	62
2074	44				1	18		7	62
2109	44	4601125	3447000		2	13	14	7	62
2309	44	626913	3849224		1	12	4	7	62
2869	44				1	18		7	62
1137	45				1	14		3	14
1224	45	647920	3850310	2	2	18	4	3	14
1226	45	639274	3851296	1		18	4	3	14
1566	45				1	18		3	14
1631	45						1	3	14
2084	45	461267	3852584		2	7	3	3	14
2191	45	631640	3849453		1	12	3	3	14
2397	45	638877	3851242		1	14	6	3	14
2576	45	639714	3851380		3	18	4	3	14
2660	45	621224	3850695		2	12		3	14
3082	45	638691	3851333		1	14	6	3	14
2378	46	621980	3549316		1	12	3		1
148	47				1	18			3
1386	47				1	14			3
2788	47				1	13			3
377	48				1	18		1	32
420	48	643273	3852496		1	14	6	1	32
445	48	3479046	4605021		1	18		1	32
540	48				2	18	4	1	32
618	48				1	4	3	1	32
633	48				1	12	3	1	32
1067	48				2	12		1	32
1084	48	643297	3852495		1	14	6	1	32
1092	48				1	12		1	32
1196	48			1			14	1	32
1459	48	644199	3852435		1	14	6	1	32
1492	48	640351	3851372		1	12	3	1	32
1511	48				1	13		1	32
1571	48	618805	3837331		1	5	4	1	32
1590	48	638924	3851259		1	13	14	1	32
1625	48	640351	3851375		1	12	3	1	32
1627	48				1	18		1	32
1663	48				2	12	14	1	32
1805	48	631787	3849058		1	18	4	1	32
1930	48	657972	3851485		3	18	4	1	32
1937	48	657972	3851485		2	18	4	1	32
2019	48				1	12		1	32
2616	48				1	18		1	32
2705	48				3	18		1	32
2805	48				1	18		1	32
343	49				1	11	6		8
1385	49				1	18			8
2321	49				2	12			8
2948	49				4	12			8
291	50				3	12		4	67
298	50				1	18	4	4	67
454	50	589856	3776043		1	18	4	4	67
507	50	602745	3427222	1			7	4	67
538	50	582647	279406		3	18	4	4	67
619	50				1	14		4	67
712	50				5	18		4	67
734	50	657307	3777044		2	12	3	4	67
777	50				1	18		4	67
779	50				2	18		4	67
833	50				1	18		4	67
867	50	616992	3758403		1	18	4	4	67
951	50	611522	3762274		1	18	10	4	67
1101	50	590798	377536		2	12	3	4	67
1127	50	583647	3779406		1	7	3	4	67
1135	50	610163	3764027		1	18	4	4	67
1283	50	606299	3766171		1	18	4	4	67
1285	50	603632	3767094		1	18	4	4	67
1438	50				2	18		4	67
1463	50	587528	3776893		2	12	14	4	67
1497	50	592713	3770923		1	12	1	4	67
1509	50	587619	3777023		1	18	6	4	67
1572	50	603659	3767047		2	18	6	4	67
1617	50	607606	3765679	1		14	6	4	67
1767	50	597660	3770757		1	12		4	67
1783	50	615109	3759508		1	5	4	4	67
1816	50	600359	3768992		2	12		4	67
1877	50	603529	3767272		4	12		4	67
1909	50	609695	3764315		2	18	4	4	67
1929	50	611522	3762274		2	18	4	4	67
2226	50				1	4	6	4	67
2421	50	594603	3772459		2	13		4	67
2488	50	594603	377245		1	14	6	4	67
2735	50			1	4	12	3	4	67
2755	50			1	1	4		4	67
2758	50				1	12		4	67
2886	50				1	14		4	67
2985	50	598096	3770316		2	4	3	4	67
3000	50				2	12	3	4	67
3029	50	611827	3761622		3	18	4	4	67
3070	50				1	18	6	4	67
739	51	653926	3779717		1	12	1	1	15
920	51	652612	3781634	1			8	1	15
1044	51	693948	3782196		3	18	4	1	15
1186	51				2	18		1	15
1457	51	653862	378656		1	18	4	1	15
2341	51	637219	3735401		1	18	4	1	15
2412	51	653944	3779713			3	18	1	15
2843	51				7	12		1	15
3	53				4	18	4	20	120
14	53				1	11	5	20	120
241	53				1	12		20	120
249	53			1				20	120
373	53	653718	3764308	7	30	10	3	20	120
461	53			1				20	120
526	53	666634	3762991		1	13	5	20	120
558	53	651482	3772410		1	18	4	20	120
577	53	651471	376718		2	7	1	20	120
793	53	659427	3760844	1		18	4	20	120
826	53	648995	3768928		1	18	4	20	120
835	53	663619	3757111		2	7	4	20	120
843	53	649754	3767966	1		12		20	120
858	53	638556	3772889		1	5	4	20	120
949	53				1	18		20	120
974	53				1	5		20	120
1108	53	645755	3773224		2	12	4	20	120
1191	53	653545	3765098	1	2	18	6	20	120
1245	53	649067	3768883		2	18	4	20	120
1260	53	649067	3768883		1	18	4	20	120
1315	53				1	18		20	120
1325	53	649707	3763560		1	18	6	20	120
1372	53	648887	3769129		1	4	3	20	120
1380	53	651443	3765710		1	18	4	20	120
1425	53	648983	3768963		2	8	6	20	120
1504	53	645065	3774392		2	7	6	20	120
1517	53	655079	3763452		1	18	6	20	120
1539	53	655079	3763452		2	18	6	20	120
1573	53	653802	3754680		1	18	4	20	120
1600	53	648556	3765446		2	13	14	20	120
1601	53	641855	3774234		1	12	14	20	120
1615	53	658876	3761186		1	12	14	20	120
1624	53	659654	3760697		1	18	4	20	120
1664	53	659268	3743534			1	5	20	120
1758	53	656425	3762634		1	18	4	20	120
1777	53	657487	3762029	1	1	18	4	20	120
1886	53	652987	3764730		1	18	6	20	120
1887	53	648347	3769861		1	7	6	20	120
1894	53	645057	3774284	1	1	18	4	20	120
1932	53	655149	3763454		1	12		20	120
1978	53	653571	3764160		1	12		20	120
1997	53	649352	3768206		3	12	10	20	120
2005	53	649352	3768206		1	12	6	20	120
2058	53	649023	3768960		1	18	4	20	120
2078	53	656248	3762769	1	1	12	1	20	120
2131	53	654999	3763336		1	18	4	20	120
2134	53	656742	3762328	1	1	4	1	20	120
2158	53	653467	3764451		1	18	6	20	120
2182	53	662053	3758651		2	2	6	20	120
2204	53				1	18		20	120
2209	53	646200	3772830		2	18	4	20	120
2269	53				1	18		20	120
2326	53	657573	3761980		1	18	4	20	120
2382	53	648812	3769165		5	12	1	20	120
2456	53				1	12		20	120
2492	53	646120	37728090		1	18	19	20	120
2513	53	655633	3763126	1	2	4	4	20	120
2537	53				1	18		20	120
2543	53	657880	3761579	3	2	12	1	20	120
2647	53				2	18		20	120
2652	53	645191	3774038		1	14	6	20	120
2680	53				1	12		20	120
2731	53	350344	3767182		1	18	4	20	120
2739	53				1	14		20	120
2857	53	645156	3774456		1	1	4	20	120
2859	53				1	18		20	120
2873	53	654834	2763636		1	7	5	20	120
2917	53	646462	3772328		1	7	6	20	120
2960	53	647222	3771370		1	18	4	20	120
2998	53				1	12		20	120
3041	53				1	12		20	120
3046	53				1	18		20	120
3081	53	662027	3758448		1	18	10	20	120
267	54	670408	3749660		1	18	4		13
474	54	671038	3747485		1	18	6		13
561	54	676209	3742178		2	18	4		13
568	54				2	18	4		13
1068	54	647892	3766801		1	13	5		13
1295	54	677224	3741297		1	18	4		13
1345	54	658876	3761186		1	18	4		13
1464	54	649707	3763560		1	13			13
1505	54	665865	3750624		1	18	4		13
1535	54	675472	3742781		1	18	6		13
2980	54				1	18			13
230	55				4	12		1	16
246	55			1				1	16
1549	55	661700	3747170		3	18	4	1	16
1673	55					4	18	1	16
2276	55	663061	3750928		1	7	1	1	16
2496	55	664514	3754933		4	12	3	1	16
2668	55	679162	3739527		1	4	4	1	16
3022	55				3	12		1	16
159	56				1	18	4	1	38
1073	56	612136	3773365		1	18	6	1	38
1112	56	596621	3790526		3	5	4	1	38
1158	56				2	18		1	38
1183	56	617660	3769120		2	18	4	1	38
1267	56	596906	3787143		1	18	4	1	38
1350	56	599245	3785216		2	18	4	1	38
1399	56	614151	3773241		1	14	6	1	38
1453	56	614045	3772367		4	18	4	1	38
1638	56				1	12		1	38
1699	56	609653	3775039			2	1	1	38
1907	56				1	18		1	38
2282	56	606405	3779019		2	18		1	38
2299	56	617660	3769120		1	12	3	1	38
2451	56	606866	3778322		2	18	4	1	38
2487	56				1	18		1	38
2572	56				1	12		1	38
2630	56	609660	3775036		3	18	1	1	38
2729	56				1	18		1	38
2833	56				2	18		1	38
2935	56				1	14		1	38
2939	56				1	14		1	38
2992	56				1	18		1	38
3079	56				1	14		1	38
3093	56	599183	3785249	1	2	12	14	1	38
244	57	587660	3810397	1				1	6
1353	57				1	18		1	6
1798	57	625883	3783449		1	18	4	1	6
1898	57				1	14		1	6
1927	57	611502	3806767		1	12	3	1	6
2157	57	618411	3784589		1	18	4	1	6
2721	57				1	18		1	6
436	58	713283	3784484		5	18	4		19
733	58	704274	3787802		1	18	4		19
967	58	695727	3794671		2	12	1		19
1442	58	706778	3785482		2	12	1		19
2325	58	697341	3795077		4	18	6		19
2556	58	704468	3786315		2	18	6		19
2987	58	714068	3796638		3	5	4		19
242	59					1	13	4	29
524	59	604792	3799891		1	18	6	4	29
599	59				1	18		4	29
613	59	574698	3819185	1			18	4	29
635	59	576065	3857243		1	18	4	4	29
668	59	576249	3817635		1	14	6	4	29
732	59	576166	3817777		1	7	4	4	29
756	59	576828	3817872		1	12	1	4	29
1284	59	578848	382790		1	13	13	4	29
1429	59						2	4	29
1456	59	615176	3792206	1			13	4	29
1556	59	578771	3825430		2	7	1	4	29
1773	59	578916	3825218		1	12	4	4	29
2179	59				1	18		4	29
2408	59				2	18		4	29
2419	59	575622	3815954		2	12	1	4	29
2511	59	457871	3474161		1	13	1	4	29
2678	59				4	12		4	29
2730	59				5	12		4	29
2770	59				1	18		4	29
2783	59				1	18		4	29
2862	59				1	5	4	4	29
2900	59				1	12		4	29
2929	59	575869	3816260	1			12	4	29
2969	59			1		14		4	29
795	60				2	12			17
1177	60	746699	3820241		3	13	4		17
1398	60				2	18			17
1413	60				3	18			17
1563	60	746605	3832428		2	13	17		17
1587	60				1	18			17
1935	60	747069	3822503		1	16	6		17
2135	60	747752	3821289		2	18	4		17
2243	60	746970	382370		1	16	6		17
124	61			1		18		2	34
171	61				4	18	4	2	34
210	61				1	13	14	2	34
1015	61	575767	3807451		1	18	4	2	34
1179	61	583456	3797280		1	12	14	2	34
1180	61	583469	3797980		1	1	14	2	34
1212	61	576873	3804931		1	5	4	2	34
1230	61	585959	3771410		2	7	6	2	34
1676	61	575518	3808154		1	18	4	2	34
2306	61				1	1		2	34
2356	61	585958	3731403		1	12	14	2	34
2360	61	585960	373140		1	18		2	34
2425	61				1	18	6	2	34
2458	61				2	13	3	2	34
2631	61	583456	3797280	1	2	7	14	2	34
2707	61				2	18		2	34
2856	61	575724	3809526		1	18	6	2	34
2877	61	575580	3808023		1	18	4	2	34
2880	61				5	18		2	34
2904	61				1	18		2	34
2986	61	577886	3804290		4	5	4	2	34
157	62	721985	3830969		1	13	5	1	19
641	62				1	14		1	19
666	62	718929	3833323		4	7	14	1	19
810	62	706834	3833888		1	18	6	1	19
915	62				1	13		1	19
1764	62	714980	3832990		2	12	16	1	19
1780	62	706689	383619	1			13	1	19
1829	62				1	18		1	19
2106	62	717095	3832918		2	12	4	1	19
2527	62	718194	3833267		2	18	4	1	19
2720	62				2	4	6	1	19
2799	62				1	18		1	19
3021	62	706674	3833559		1	12	14	1	19
9	64				1	12		16	222
24	64				1	13		16	222
35	64				3	12		16	222
39	64				2	18		16	222
49	64				8	12		16	222
76	64	644041	3854258	1		18	4	16	222
125	64				1	12		16	222
149	64				1	13		16	222
169	64				1	3		16	222
180	64				1	14		16	222
193	64				1	14		16	222
196	64				1	12		16	222
197	64				4	12		16	222
200	64				1	13		16	222
206	64				2	12		16	222
211	64				3	12	4	16	222
278	64				2	12		16	222
282	64	637288	3862701		1	12	3	16	222
285	64	644041	3854258		4	18	4	16	222
308	64				1	18		16	222
311	64	639343	3859432		3	12	14	16	222
320	64	3446093	4637419	1	4	12	3	16	222
332	64					1	4	16	222
337	64	3456648	4627743		2	18		16	222
363	64				2	12		16	222
394	64				2	12	3	16	222
421	64				1	12		16	222
427	64	3457017	4626048		1	14	6	16	222
435	64					3	4	16	222
496	64	635384	386459		2	12	3	16	222
530	64	648868	3848554	1	4	12	3	16	222
573	64				6	12	13	16	222
647	64				4	16	13	16	222
683	64				1	18		16	222
686	64	625628	3876315		1	8	1	16	222
687	64				1	12	11	16	222
700	64	650104	3844733		2	18	6	16	222
708	64			1		18	13	16	222
727	64	639828	3857634		2	18	4	16	222
743	64				2	12		16	222
745	64	677625	3850605		1	18	4	16	222
748	64				1	18		16	222
753	64				2	18		16	222
767	64	634144	3866352	1	1	1	1	16	222
800	64				1	18		16	222
853	64				1	13		16	222
954	64	645372	3852715		1	13	14	16	222
985	64	639343	3859432		1	18	4	16	222
997	64	641803	3856237		1	18	4	16	222
1013	64				1	14		16	222
1014	64				1	12		16	222
1032	64				1	14		16	222
1034	64				5	18		16	222
1074	64				1	18		16	222
1107	64				1	13		16	222
1116	64			1			14	16	222
1117	64				1	12		16	222
1119	64						1	16	222
1175	64				1	12		16	222
1213	64	648868	3848521		1	14	6	16	222
1214	64	649952	3837540		1	13	1	16	222
1274	64	640142	3847547		2	12	3	16	222
1299	64				1	18		16	222
1313	64				1	18		16	222
1352	64				1	18		16	222
1418	64	610180	3889478		2	12	3	16	222
1419	64	4630375	345511		3	7	3	16	222
1420	64				3	1		16	222
1454	64				2	12	1	16	222
1474	64				1	12		16	222
1482	64	642140	3855952	1			14	16	222
1513	64	625656	3876281	1			1	16	222
1578	64	4627519	3456584		1	12	14	16	222
1606	64	618805	3847331		5	18	4	16	222
1650	64	638388	3861992	1			18	16	222
1711	64				3	18		16	222
1724	64				4	18		16	222
1731	64	645489	385578	1	4	12	14	16	222
1827	64	626503	3875237		1	12	4	16	222
1872	64				1	18		16	222
1946	64				1	14		16	222
1948	64	649451	3847130		2	16	14	16	222
1953	64				4	4		16	222
1965	64	634380	3851396			1	7	16	222
2033	64	653356	3839128		4	18	4	16	222
2087	64	629605	3873098	1			14	16	222
2114	64	635212	3862866		4	12	14	16	222
2123	64	649092	384806	1			7	16	222
2137	64				2	4		16	222
2156	64	645450	3852641		1	14	6	16	222
2165	64	647104	3851085	1	2	7	6	16	222
2195	64	6280504	3873253		3	12	11	16	222
2227	64	626681	3875780		2	12	4	16	222
2237	64	628501	3873253		1	18	3	16	222
2303	64				1	12		16	222
2348	64				1	14		16	222
2354	64	637200	3862732		1	12	3	16	222
2416	64				1	18		16	222
2426	64	631980	3849316		1	12	3	16	222
2429	64				1	14		16	222
2438	64	634337	3864962		1	18		16	222
2454	64							16	222
2522	64				1	12		16	222
2553	64	649950	3845350		1	18		16	222
2584	64				2	12		16	222
2585	64	649950	384535		2	18		16	222
2592	64	641892	3856176		1	13		16	222
2593	64	632776	3868341		1	18		16	222
2594	64				1	18		16	222
2607	64				1	12		16	222
2613	64	646143	3851954		4	12	3	16	222
2622	64				2	7		16	222
2664	64				1	14		16	222
2679	64				1	14		16	222
2694	64				2	18		16	222
2781	64				5	18		16	222
2801	64				1	13		16	222
2803	64						2	16	222
2828	64				1	7		16	222
2829	64				3	18		16	222
2847	64				2	18		16	222
2849	64	631819	3869329		3	12	4	16	222
2888	64				1	18		16	222
2890	64				1	18		16	222
2926	64				1	12	4	16	222
2952	64	636629	3862419		2	12	3	16	222
2957	64				3	12		16	222
2982	64	630992	3869818		1	12	4	16	222
3010	64	646209	3851897	3	4	12	3	16	222
3068	64				3	12		16	222
3072	64	639326	3858537			2	12	16	222
60	65				2	12		24	133
108	65				3	12	14	24	133
199	65				9	12		24	133
220	65	684558	3813977		1	18	4	24	133
236	65	677049	3816262	3	1	7	3	24	133
387	65	3469519	4667639		2	18		24	133
462	65			1				24	133
527	65				2	18	4	24	133
528	65				1			24	133
564	65				2	18	13	24	133
662	65	681323	3805757	1	3	12	1	24	133
714	65				1	12	14	24	133
755	65				1	12		24	133
794	65	666209	3821512	1	1	4	3	24	133
1041	65	684105	3814111		1	4	14	24	133
1054	65	665562	3822614		1	18	6	24	133
1097	65	672512	3817885	3	1	12	1	24	133
1176	65				1	18		24	133
1198	65	684837	3813855	2	1	7	3	24	133
1221	65				2	18		24	133
1254	65				1	12		24	133
1292	65				1	13		24	133
1348	65	653528	3841088		2	12	14	24	133
1356	65	656745	3833718		1	7	14	24	133
1405	65	653682	3840469		1	12	1	24	133
1611	65	628989	3856505	1	3	12	6	24	133
1630	65	4639460	3440531		1	18	6	24	133
1665	65	687418	3845269	1	1	18	4	24	133
1668	65				4	18		24	133
1692	65	656745	3833718		2	18	4	24	133
1739	65	674410	3816620		1	18	10	24	133
1742	65	655540	3836367		2	12	3	24	133
1744	65	655540	3836367		2	12	3	24	133
1750	65	672062	3818224	4	1	7	3	24	133
1753	65				2	18		24	133
1779	65	653540	3840538		5	12	14	24	133
1867	65				3	18		24	133
1950	65				2	18		24	133
1982	65				1	18		24	133
2020	65	653226	3841835		7	12	3	24	133
2045	65	659725	3851182		1	18	4	24	133
2090	65				2	4		24	133
2181	65				3	12	6	24	133
2216	65				1	18	4	24	133
2245	65	663674	3825607		1	12	6	24	133
2271	65					3	4	24	133
2273	65	668434	3820178		8	12	14	24	133
2288	65	657890	3831429		4	12	10	24	133
2312	65	675894	3817052		1	7	13	24	133
2317	65	689923	3808410		1	7	5	24	133
2324	65	673878	3816738	3	3	12	19	24	133
2384	65	685819	3811978		1	12	4	24	133
2396	65	653463	3840053		2	7	4	24	133
2411	65	681334	3814823		1	13	6	24	133
2439	65	669073	3819845	4	3	4	1	24	133
2600	65	626910	3849244			1	18	24	133
2690	65				2	13		24	133
2717	65				1	18		24	133
2736	65				2	12		24	133
2778	65	665657	3822440		3	14	6	24	133
2790	65				6	12		24	133
2791	65				1	18		24	133
2840	65				1	18		24	133
2967	65				1	12		24	133
2970	65	674691	3816642		2	18	4	24	133
3034	65				1	18		24	133
3063	65				2	7		24	133
3080	65	673587	3815024			1	7	24	133
17	66	679629	3828109		1	12	14	1	41
137	66				1	18		1	41
143	66				3	13	14	1	41
262	66				3	18	4	1	41
287	66	3474190	4653991		4	18		1	41
289	66	4636008	3434164	1	1	12	3	1	41
354	66				3	18		1	41
365	66				2	13		1	41
531	66	1.943553241	1.445717593		1	18	13	1	41
563	66	674214	3845002		3	18	4	1	41
675	66				3	18		1	41
691	66				2	13		1	41
1102	66				1	18		1	41
1821	66	3838165	650458		6	18	4	1	41
2052	66	627237	3838007		3	18	4	1	41
2294	66				2	18		1	41
3003	66				2	12		1	41
80	67				1	13		1	15
101	67	588770	3816301		2	13	15	1	15
1178	67				1	13		1	15
1331	67	589892	3815143	1	1	15	1	1	15
1577	67				2	18	4	1	15
1603	67	619576	3420352		2	18	4	1	15
2455	67	589617	3815086		2	13	14	1	15
2695	67				2	13		1	15
2850	67				2	18		1	15
128	68	681331	3805776	1	5	18	4	5	154
188	68	654701	3815067	1			18	5	154
207	68				3	18		5	154
213	68				1	18		5	154
328	68				1	13		5	154
329	68	684632	3815724		1	12		5	154
349	68	680426	3806568		2	18	6	5	154
353	68	682381	3804879		1	12		5	154
375	68				1	18		5	154
378	68	672691	3808455		2	13	6	5	154
392	68				3	18		5	154
393	68				5	12		5	154
548	68				1	18		5	154
579	68	669401	3809844		3	12	6	5	154
581	68	680432	3806539		3	18	6	5	154
639	68					2	12	5	154
640	68				1	18		5	154
659	68	681323	3805757		1	12	5	5	154
782	68	683565	3803807		1	18	4	5	154
786	68				1	18		5	154
811	68	662766	3816039		3	5	6	5	154
821	68				1	18		5	154
828	68				7	18		5	154
876	68				6	18		5	154
899	68	682959	3824365		1	5	6	5	154
931	68	680920	3806124		1	12	5	5	154
940	68				2	18		5	154
976	68				1	18		5	154
1007	68				1	12		5	154
1040	68	679237	3807643		1	18	4	5	154
1052	68				1	18	4	5	154
1057	68	681699	3805414		1	18	4	5	154
1110	68	6813841	3817212	1	2	12	3	5	154
1115	68				4	7		5	154
1130	68				4	1		5	154
1138	68				3	18		5	154
1139	68				6	12		5	154
1222	68				1	18		5	154
1243	68				1	18		5	154
1328	68				1	13		5	154
1400	68				1	12		5	154
1430	68	667853	3811715		1	12	17	5	154
1440	68	663291	381109		2	18	6	5	154
1461	68	675059	3808309		3	12		5	154
1541	68	679832	3807094		1	1	4	5	154
1559	68				2	18		5	154
1560	68				2	12		5	154
1660	68				1	18		5	154
1689	68	659917	3816335		1	18	6	5	154
1697	68	675284	3808322		1	18	6	5	154
1836	68				3	12		5	154
1860	68	679150	3806446	1	4	12	14	5	154
1879	68	680899	3806141		4	12	5	5	154
1919	68	677515	371235		1	18	6	5	154
1969	68				2	18		5	154
2034	68				1	18		5	154
2262	68	670847	3807829		5	12	1	5	154
2298	68	686356	3806818		1	14	6	5	154
2347	68	661463	3816275		2	18	4	5	154
2393	68	678239	3808172		1	1	13	5	154
2423	68	680773	38006312		4	18	4	5	154
2535	68	680614	3806386		3	7	6	5	154
2597	68	677380	3882670	1			1	5	154
2732	68				1	18		5	154
2834	68				2	18		5	154
2838	68				4	12		5	154
2841	68				1	14		5	154
2882	68				1	18		5	154
2922	68	664735	3815322		1	12	4	5	154
2925	68	677205	3807320		6	12	6	5	154
2989	68	656596	3815604		5	18	4	5	154
3013	68				1	7		5	154
3042	68				1	12		5	154
3056	68	680275	3806706		1	18	4	5	154
19	69	588940	3816078		1	12	1		21
333	69	594241	3809643		1	18	4		21
487	69	592311	3792820		1	13	14		21
945	69				1	7			21
1421	69	591270	3915110		1	18			21
1507	69				1	18			21
1671	69				1	18			21
1791	69				2	18			21
1848	69				1	14			21
2100	69	593810	3810694		1	12	14		21
2110	69				1	18			21
2215	69	5445280	38059590		3	12	6		21
2541	69				1	13			21
2574	69				1	12			21
2844	69				4	18	4		21
255	70				1	16			2
286	70	589591	3831615		1	14	6		2
428	70	578782	3824584			1	4		2
57	72				1	18		1	44
62	72				4	18	4	1	44
69	72				1	18	4	1	44
147	72	413550	342830		2	12	17	1	44
231	72			1	1	12	14	1	44
234	72				1	18		1	44
250	72				2	12		1	44
279	72	615987	3793918		3	18	6	1	44
369	72				1	18		1	44
399	72	595381	3808297		1	18	6	1	44
439	72				1	18		1	44
440	72				3	7		1	44
523	72				3	18	4	1	44
539	72	604792	3799891		1	12	6	1	44
600	72	608599	3797572		1	18	6	1	44
624	72	594865	3809209		2	18	4	1	44
696	72	595627	3808002		6	12	6	1	44
704	72				1	1		1	44
980	72	595292	3808442		5	12	3	1	44
1070	72				1	7		1	44
1161	72	455536	342618		1	18	4	1	44
1261	72	607821	3798324		1	18	6	1	44
1585	72	581705	3811575		1	18	4	1	44
441	73				1	18			7
442	73				6	12			7
176	74				1	12		6	20
405	74				2	18	4	6	20
408	74	597245	3830701		4	18		6	20
451	74				1	12	3	6	20
459	74				1	13	14	6	20
504	74	575420	3807903		2	18	4	6	20
593	74	587516	3776854		2	18	4	6	20
698	74				1	18		6	20
699	74	582627	3779406	1			13	6	20
788	74	575767	3807451		4	18	4	6	20
1051	74	585786	3801334	4	1	18	4	6	20
1339	74	575533	3808083		1	18	4	6	20
2824	74	576868	2809783	1			18	6	20
4	75	714547	3766388	1			13	16	132
15	75			2			12	16	132
47	75	706551	3771510		1	13	3	16	132
117	75	699495	3773042	1			14	16	132
150	75	707231	3763484		3	12	6	16	132
162	75	690412	3787682		1	18	4	16	132
163	75	690420	3787692		1	12	3	16	132
275	75	691675	3780401		2	18	4	16	132
283	75	47204522	3402702		1	18		16	132
284	75	693383	3784480		1	18	4	16	132
313	75				1	12		16	132
352	75				1	18		16	132
359	75				2	18		16	132
390	75				1	14		16	132
422	75			1		18		16	132
434	75	705961	3760375	1			13	16	132
505	75	694132	3781902		1	13	17	16	132
516	75	702332	3759817		2	12	3	16	132
521	75	690283	3776116		1	18	6	16	132
532	75	693284	3784373		1	18	4	16	132
537	75	690205	3787950		1	18	6	16	132
598	75	707429	3762382		1	18	4	16	132
602	75	692779	378554		1	18	4	16	132
617	75	692670	3778781	1	1	18	4	16	132
721	75	700927	3749065	1				16	132
737	75	692608	377616		1	18	4	16	132
840	75	691926	3786514		2	18	6	16	132
864	75	693842	3782035		1	12	1	16	132
872	75				1	18		16	132
901	75				1	18		16	132
902	75	693842	3782035		1	12	1	16	132
983	75	677910	3768533		1	13	14	16	132
1020	75	693842	3782035		1	18	4	16	132
1046	75				1	12		16	132
1126	75	674972	3788887		1	18	4	16	132
1136	75	656817	379536		4	18	4	16	132
1170	75	707476	3755168		2	13	3	16	132
1332	75	693259	3784355	3	3	12	1	16	132
1343	75					1	18	16	132
1359	75	623959	3784345		1	13	1	16	132
1392	75	695983	377526		1	18	4	16	132
1462	75	688013	3791870	2	1	12	3	16	132
1469	75	671083	379025		2	18	4	16	132
1480	75	651857	379223		1	18	6	16	132
1501	75	692971	3778081		2	13	14	16	132
1518	75	689569	3790381		1	13	14	16	132
1519	75	675828	3726351		2	18	4	16	132
1550	75	695983	3775294		2	17	6	16	132
1551	75	705526	3765524		2	18	4	16	132
1576	75	692670	3778781		1	13	14	16	132
1581	75	702002	3776055		1	18	19	16	132
1628	75	701179	3775754		2	12	1	16	132
1643	75	625953	3873973		1	18	4	16	132
1657	75	689334	3789867		2	18	4	16	132
1784	75	689334	3789867		2	18	4	16	132
1790	75	668116	3792223		1	18	4	16	132
1820	75	695950	3755976		4	7	1	16	132
1870	75	628132	3781025		5	18		16	132
1941	75	687531	3792645		1	5		16	132
2040	75	691795	3786399		1	18	4	16	132
2041	75				1	14		16	132
2130	75	689612	3789249		2	13	14	16	132
2167	75	692979	3782930		1	18	4	16	132
2254	75	691795	3786399		1	12	13	16	132
2266	75	626496	3801977		1	18	3	16	132
2290	75	691423	3795175		3	18	4	16	132
2307	75				2	12		16	132
2349	75				2	1		16	132
2385	75	690578	3787418		4	7	14	16	132
2399	75	689611	3789349		1	12	14	16	132
2409	75	691858	3786612	1		18	4	16	132
2443	75	693228	3784432		1	12	3	16	132
2446	75	689334	3789867		2	13	7	16	132
2452	75				1	14		16	132
2512	75	696822	3754353	1	1	13	1	16	132
2546	75				3	12		16	132
2549	75				2	12		16	132
2588	75				1	12		16	132
2621	75				2	18		16	132
2637	75				1	18		16	132
2681	75				1	18		16	132
2766	75				2	18		16	132
2839	75				2	18		16	132
2846	75				3	18		16	132
2848	75				3	18		16	132
2878	75				2	18		16	132
3037	75				3	12		16	132
3047	75				1	12		16	132
3049	75	692628	3778110	1	2	12	1	16	132
3054	75				1	18		16	132
3100	75					1	12	16	132
1	76				1	18	6		6
142	76	738177	3853732		1	18	4		6
880	76	736588	3853789		1	13	6		6
975	76				2	13			6
2972	76	741209	3852813		1	18			6
446	77	7724288	3856759		2	12	14		4
634	77				1	18			4
685	77	728802	3853339		1	12	4		4
364	78	758881	3862262	1		7	3	1	6
488	78	750788	3863816		1	18	6	1	6
605	78	755447	3863475		2	18	6	1	6
654	78	756181	3872355		1	18	4	1	6
679	78	734475	3857200		1	18	6	1	6
2291	78	742218	3855310		1	8	9	1	6
27	79			1		14		2	23
109	79	550896	3758652		2	18	6	2	23
533	79	606115	3779086		5	18	4	2	23
556	79	550458	3775798	1	4	18	4	2	23
642	79	586776	3766528		2	18	4	2	23
896	79					2	12	2	23
952	79				1	18		2	23
1171	79				1	5		2	23
1409	79				1	6		2	23
1957	79				1	6		2	23
2092	79	573559	3792518		2	5	6	2	23
2371	79	587083	3757025		1	18	4	2	23
2674	79					1	14	2	23
2814	79				1	18		2	23
2889	79				1	18		2	23
3084	79				1	18		2	23
158	80	649512	3776188		1	14	6	1	19
509	80	651642	3773948	1	1	18	4	1	19
512	80	649411	3778188		1	18	4	1	19
836	80	656722	3770735		2	18	6	1	19
905	80	648260	3776449		1	13	6	1	19
979	80				1	13		1	19
993	80	664072	3759241		1	18	4	1	19
1361	80	650606	3775121		1	18	4	1	19
1460	80	675460	379237		1	18	4	1	19
1558	80	649103	3776693		1	18	4	1	19
2199	80	663294	3768533		1	18	4	1	19
2205	80	663294	3768533		2	18	4	1	19
2860	80				1	18		1	19
2871	80				3	18		1	19
3040	80				1			1	19
239	81				1	18			11
1003	81	749288	3843307		3	13	6		11
1125	81	746726	3809705		1	12	4		11
1633	81	747741	3809337			1	18		11
2101	81	717065	3832918		1	12	6		11
2304	81				1	18			11
2854	81				1	12			11
3002	81				3	12			11
66	82	729542	3812668		1	12	5	6	47
105	82	742467	3818596		3	18	6	6	47
414	82	730215	3812964		1	7		6	47
492	82	726614	3810967		1	18	4	6	47
536	82	694022	3806576		1	18	6	6	47
606	82	696093	3726698		2	13	6	6	47
611	82	715512	3803508		1	18	6	6	47
674	82	726614	3810967		1	18	4	6	47
761	82				1	18		6	47
819	82				1	12		6	47
823	82	734833	3814771		1	18	6	6	47
850	82			1	1	13		6	47
883	82	738199	3816963		1	12	5	6	47
909	82				1	18		6	47
947	82				1	1		6	47
1018	82				2	18		6	47
1324	82	726454	3810789		1	1	6	6	47
1326	82	738760	3817951	1	4	18	4	6	47
1370	82				1	7		6	47
1390	82	737463	3815596		2	13	14	6	47
1406	82	738600	3816542		1	18	6	6	47
1414	82	742925	3818400		1	18	4	6	47
1727	82	726446	3810755	1		12	15	6	47
1728	82					1	18	6	47
1760	82	737143	38115251		1	18	6	6	47
1954	82				1	18		6	47
2070	82	739291	3818870		1	18	4	6	47
2346	82	722253	3708150	1	5	4	14	6	47
2670	82	733385	3814269		1	6	6	6	47
2672	82	736669	3815045	1	3	18	4	6	47
2761	82				1	18		6	47
2780	82				2	18		6	47
2795	82	729510	38112682	1			18	6	47
2819	82				1	18		6	47
3060	82				1	7		6	47
29	83				1	12	3		7
192	83				1	18			7
409	83				1	13			7
458	83				1	12			7
554	83	743820	3848711		1	13	6		7
663	83				1	18			7
2913	83	732045	3839825		1	12	1		7
8	84	745625	3817077		3	4	14		15
214	84	746260	3816735		1	18	4		15
216	84	752287	3815938		2	18	4		15
254	84	754633	381559		1	18	4		15
366	84	758325	3814169		1	14	4		15
498	84				1	14			15
1917	84				1	18			15
2498	84				1	18			15
2499	84				1	12			15
2519	84				1	18			15
2520	84	772576	3820094		1	18	6		15
2892	84	575580	3808023		1	18	10		15
72	85	557801	3809564		1	18	4	1	31
717	85				7	12	3	1	31
1249	85	553505	3823309		1	13	6	1	31
1363	85	582745	3780670		4	12	4	1	31
1371	85	553992	3821133		1	18	6	1	31
1377	85				2	13		1	31
1695	85	554601	3821424		2	7	14	1	31
1923	85				1	14		1	31
2014	85				1	13		1	31
2152	85	553625	3820898		1	13	14	1	31
2323	85	554639	3821429		1	17	6	1	31
2528	85	554159	3821268		1	12	14	1	31
2614	85	552655	3817750		1	12		1	31
2673	85				1	8		1	31
2742	85				3	12	14	1	31
2746	85				1	12		1	31
2756	85			1		6		1	31
2821	85				1	13		1	31
2971	85	553876	3822470		1	7	13	1	31
324	86	552789	3817273	1			13	2
1056	86	5563125	3818812	1		18	4	2
36	87	578104	3810148		1	12	1	17	106
44	87	567809	38180130		1	18	4	17	106
94	87	575588	3815158		2	13	14	17	106
145	87	571576	3815750		2	12	1	17	106
181	87				1	12		17	106
182	87				1	12		17	106
187	87	577281	3814532		1	14	6	17	106
209	87				1	12		17	106
219	87	571532	3815610			1	12	17	106
232	87				5	12		17	106
265	87	560236	3817805		1	12	6	17	106
292	87	570905	3816166		2	12	15	17	106
318	87	5755706	3815182	1			7	17	106
322	87	563265	3819369		1	18	4	17	106
325	87	587797	38581085		1	18	6	17	106
357	87				2	12	3	17	106
388	87	556419	3821340		1	18	6	17	106
569	87				1	12		17	106
586	87	575080	3715309		3	13	17	17	106
771	87	586841	3805427		1	12	6	17	106
848	87	455418	342631		1	18	4	17	106
895	87	574982	3811891		2	18	4	17	106
907	87	3819120	563768		1	18	6	17	106
916	87	570058	3816519		1	18	4	17	106
936	87	581144	3811584		1	18	4	17	106
965	87	576108	3815270		1	1	4	17	106
994	87	582820	3811617		1	18	4	17	106
1055	87	573135	3814987	4	4	12	3	17	106
1069	87				1	7		17	106
1098	87	597264	3830821		1	13	1	17	106
1131	87	567056	3818222	1	2	18	6	17	106
1150	87	556569	3820842	1		18		17	106
1168	87				2	4		17	106
1173	87	574526	3815319		1	14	6	17	106
1185	87				2	18		17	106
1346	87	581965	3811741		2	18	4	17	106
1404	87	575618	3815135		1	13	6	17	106
1416	87				3	18	4	17	106
1433	87	565514	3819367		1	18	4	17	106
1500	87	558618	3819817	1			18	17	106
1594	87	569547	3817056	1		13	14	17	106
1636	87	575246	38150753		2	13	6	17	106
1640	87	567854	3818016	4			18	17	106
1813	87	563449	3819249	2	2	12	1	17	106
1881	87	454717	3428471		1	18	6	17	106
1913	87	609644	3796613		2	13	14	17	106
1989	87	567238	3818201	1	5	12	3	17	106
1991	87	567238	3818204		3	12	3	17	106
2000	87				1	18		17	106
2050	87				1	18		17	106
2059	87	567238	3818231		2	12	14	17	106
2174	87				1	1		17	106
2230	87	5598303	3821235		1	12	6	17	106
2236	87	5598305	38212350		5	12	6	17	106
2278	87				1	18		17	106
2430	87				1	14		17	106
2506	87	568904	544400		1	12		17	106
2518	87	576170	3814922		2	12	14	17	106
2529	87				1	14	6	17	106
2551	87	559274	3821671		1	14		17	106
2579	87	559274	3821671			1	12	17	106
2580	87	576655	3814776		1	12	6	17	106
2624	87	569888	3816841		1	18	19	17	106
2641	87				1	18		17	106
2810	87				1	18		17	106
2812	87				1	12		17	106
2891	87				1	14		17	106
2923	87				1	12		17	106
2938	87				1	18		17	106
2975	87				1	14		17	106
2977	87				1	12		17	106
2981	87	568243	3813519	1	6	12	15	17	106
3017	87	570716	3816267			12	4	17	106
3075	87	559538	3821461		1	18	4	17	106
204	88				1	18	4	1	13
367	88	570424	3797945		3	18	4	1	13
450	88				1	14		1	13
453	88	566663	3803270			1	18	1	13
518	88				2	18		1	13
553	88	571666	3813562		1	18	4	1	13
621	88	5637630	3855933	1	2	18	4	1	13
723	88	566822	2818347		3	12	1	1	13
710	89	620744	3405257		3	5	6		23
719	89				1	18			23
1536	89	633073	3767437		1	13	1		23
1595	89	625780	3767994		3	4			23
1614	89	629043	3766026		3	18	4		23
1874	89				1	12			23
1936	89	638362	3772688		5	4	4		23
1959	89	622884	3761629		2	12	3		23
2369	89				2	12	3		23
2645	89	620754	3763937		2	18			23
135	90	586826	3805442		1	12	1	3	55
263	90				1	18		3	55
281	90	586843	3805418		2	12		3	55
406	90	589299	3799433		1	16	9	3	55
469	90	589253	3799419		2	16	6	3	55
515	90	582283	2811457		6	12	4	3	55
609	90	588858	3803422		1	12	3	3	55
664	90	579416	3811491		2	7	15	3	55
694	90				1	18		3	55
963	90				1	18		3	55
996	90	638526	3856399		1	12	1	3	55
1087	90	413550	342840		2	12	14	3	55
1113	90	585049	3803350	1	2	18	4	3	55
1182	90	580124	3811530		2	12		3	55
1265	90	584823	3808222		1	18	6	3	55
1311	90	581165	3811753		4	12	15	3	55
1383	90				1	18		3	55
1843	90	5846994	342451		1	18	4	3	55
2007	90	413820	342530		2	18	4	3	55
2032	90	581145	3807402		1	18	4	3	55
2097	90	413352	3324581		1	12	4	3	55
2112	90	584993	3807981	1		8	14	3	55
2136	90				1	14		3	55
2149	90	592809	3792290		1	18	4	3	55
2160	90				1	12		3	55
2187	90				1	18		3	55
2504	90				1	12		3	55
2505	90				1	12		3	55
2567	90	595338	3790720		1	18	2	3	55
2649	90				1	13		3	55
2787	90				1	12		3	55
2853	90				1	18		3	55
2867	90	582803	3810326		1	14	6	3	55
2885	90				1	12		3	55
2897	90				1	4		3	55
2932	90				1	18		3	55
3052	90				1	14		3	55
3058	90	584706	3804900	1	1	18	4	3	55
3064	90				1	18		3	55
3083	90				1	18		3	55
3095	90				1	14		3	55
34	91	690254	3808367	1		12	4	40	287
40	91				4	12		40	287
53	91	674831	3847514	1		18	6	40	287
67	91				1	18		40	287
82	91				1	18		40	287
110	91	678813	3830646	3	1	12	3	40	287
133	91				2	12	14	40	287
136	91				2	12	11	40	287
152	91	682700	3820055		1	18	4	40	287
198	91	714454	3860798	1	1	18	4	40	287
266	91	687714	2810484	1			1	40	287
274	91	673429	3838899		1	18	4	40	287
296	91	674950	3837123		2	7	14	40	287
300	91	687701	3810547		1	12	6	40	287
304	91			1		12	3	40	287
323	91			1	4	12	3	40	287
341	91				2	18		40	287
381	91				6	12		40	287
395	91	3478665	4670108		2	18		40	287
396	91	673950	3846218	1			12	40	287
[truncated: 1,098 more rows]
