# Supplementary material for: Analysis of injuries and deaths from road traffic accidents in Iran: bivariate regression approach
Source: BMC Emerg Med. 2022 Jul 18;22:130. doi: 10.1186/s12873-022-00686-6 (PMC9290223; doi:10.1186/s12873-022-00686-6)
Supplement: Supplementary file 2 — Additional file 2. [file 12873_2022_686_MOESM2_ESM.txt]

code	local	type	cause	dead_sum	injury_sum	numb_accident	type1	type4	type5	type7	type12	type13	type14	type18	type_other	cause111	cause4	cause5	cause6	cause14	cause15	cause_other	MeanPredicted
38	5	18	4	.001	48	22	2	0	0	3	4	2	0	11	0	3	6	0	6	3	0	0	35.6786373965009
923	12	12	5	.001	14	6	0	0	0	2	2	0	0	2	0	0	2	1	2	0	0	0	20.586024717272
122	18	18	0	.001	31	20	2	0	1	1	5	2	2	7	0	1	2	1	2	0	0	3	21.2672493167752
425	19	13	0	.001	2	2	0	0	0	0	0	2	0	0	0	0	0	0	0	1	0	0	22.0409948384748
175	20	12	0	.001	18	8	0	0	0	1	4	0	1	2	0	1	1	0	1	0	0	0	20.7475588909129
79	22	12	0	.001	46	14	0	0	0	1	1	2	2	7	1	1	1	0	0	1	0	0	23.3407249944478
54	34	12	3	.001	4	2	0	0	0	0	1	0	0	0	1	2	0	0	0	0	0	0	20.9103605889843
121	36	14	6	.001	24	13	0	0	1	0	6	1	2	3	0	3	2	0	3	2	0	0	28.7265623989226
56	38	18	4	.001	2	1	0	0	0	0	0	0	0	1	0	0	1	0	0	0	0	0	20.082980821337
1901	39	18	0	.001	2	2	0	0	0	0	0	0	0	2	0	0	0	0	0	0	0	0	19.5922293988016
2378	46	12	3	.001	1	1	0	0	0	0	1	0	0	0	0	0	0	0	0	0	0	1	19.5922293988016
148	47	18	0	.001	3	3	0	0	0	0	0	1	1	1	0	0	0	0	0	0	0	0	19.5922293988016
343	49	11	6	.001	8	4	0	0	0	0	2	0	0	1	1	0	0	0	1	0	0	0	19.5922293988016
267	54	18	4	.001	13	11	0	0	0	0	0	2	0	9	0	0	6	1	2	0	0	0	22.7273999898097
436	58	18	4	.001	19	7	0	0	1	0	2	0	0	4	0	2	3	0	2	0	0	0	22.5213526580344
795	60	12	0	.001	17	9	0	0	0	0	1	2	0	4	2	0	2	0	2	0	0	1	20.586024717272
19	69	12	1	.001	21	15	0	0	0	1	4	2	1	7	0	1	2	0	1	2	0	0	26.9157195048648
255	70	16	0	.001	2	3	1	0	0	0	0	0	1	0	1	1	0	0	1	0	0	0	20.240567716125
441	73	18	0	.001	7	2	0	0	0	0	1	0	0	1	0	0	0	0	0	0	0	0	19.5922293988016
1	76	18	6	.001	6	5	0	0	0	0	0	2	0	3	0	0	1	0	2	0	0	0	20.082980821337
446	77	12	14	.001	4	3	0	0	0	0	2	0	0	1	0	0	1	0	0	1	0	0	22.5930835952418
239	81	18	0	.001	11	8	1	0	0	0	4	1	0	2	0	0	1	0	3	0	0	0	20.082980821337
29	83	12	3	.001	7	7	0	0	0	0	3	2	0	2	0	2	0	0	1	0	0	0	20.9103605889843
8	84	4	14	.001	15	12	0	0	1	0	1	0	2	8	0	0	4	0	1	1	0	1	24.3337173032274
710	89	5	6	.001	23	10	0	0	2	0	3	1	0	3	0	3	2	0	1	0	0	0	22.6980729399177
28	92	12	13	.001	1	1	0	0	0	0	1	0	0	0	0	0	0	0	0	0	0	1	19.5922293988016
6	96	18	0	.001	13	6	0	0	0	0	0	1	1	4	0	0	1	0	0	0	0	0	20.082980821337
222	99	18	4	.001	16	9	1	0	0	0	4	0	0	3	0	1	3	1	1	1	0	0	24.5246588264294
126	111	18	4	.001	2	2	0	0	0	1	0	0	0	1	0	0	1	0	1	0	0	0	20.082980821337
99	112	18	6	.001	57	35	1	0	0	2	6	4	1	20	1	5	12	0	1	1	0	1	34.9025494913699
2339	113	18	0	.001	8	8	1	0	0	0	2	2	1	2	0	2	1	0	0	1	0	0	24.1131070475557
547	115	18	0	.001	26	21	1	0	0	1	3	0	3	13	0	0	7	0	1	1	0	0	26.2084542509326
845	117	18	0	.001	3	3	1	0	0	0	0	0	0	2	0	0	0	0	2	0	0	0	19.5922293988016
2851	118	12	14	.001	2	2	0	0	0	0	1	0	0	1	0	0	0	0	0	1	0	0	22.0409948384748
910	124	18	0	.001	19	10	0	0	1	2	2	0	0	5	0	0	1	0	0	0	0	0	20.082980821337
1654	125	12	0	.001	8	7	0	0	0	0	2	0	1	2	1	0	1	1	0	0	0	2	20.082980821337
253	1	14	0	1	9	7	0	0	0	0	2	2	1	2	0	0	0	0	0	1	0	0	22.0409948384748
208	10	18	4	1	16	12	0	0	0	1	2	0	0	4	0	1	4	0	1	1	0	1	25.1389590656357
368	11	14	6	1	4	5	0	0	0	0	1	0	4	0	0	0	0	0	2	0	0	0	19.5922293988016
177	21	18	0	1	19	13	0	0	0	1	0	0	2	8	1	1	1	0	1	0	0	0	20.7475588909129
26	23	0	14	1	10	8	0	0	1	0	0	0	0	6	0	0	2	0	3	0	0	0	20.586024717272
203	25	18	0	1	11	11	1	0	0	0	0	1	1	6	2	0	4	0	2	0	0	0	21.6302292625286
18	26	4	4	1	16	10	0	1	0	0	1	1	0	4	3	0	3	0	0	0	0	0	21.1016689917806
227	27	18	4	1	21	16	1	0	0	1	2	1	1	8	3	0	4	0	1	0	0	0	21.6302292625286
78	28	12	14	1	40	25	1	1	1	0	3	7	1	9	1	3	8	0	4	1	0	1	29.6211708571736
1072	35	1	14	1	6	3	1	0	0	0	1	0	1	0	0	0	0	0	0	1	0	0	22.0409948384748
141	37	18	4	1	19	10	0	0	0	0	2	1	0	6	1	0	5	1	0	1	0	0	24.9432347878923
85	40	14	6	1	23	19	2	1	0	0	2	3	5	4	2	2	2	0	2	0	1	0	21.9710167316758
273	43	18	0	1	14	9	0	0	0	0	2	0	2	4	1	0	0	0	1	0	0	1	19.5922293988016
377	48	18	0	1	32	25	0	1	1	0	7	2	3	10	0	4	5	0	4	2	0	0	31.9635818279818
739	51	12	1	1	15	8	0	0	0	0	2	0	0	4	1	2	4	0	0	0	0	0	23.0854735464428
230	55	12	0	1	16	8	0	2	0	1	3	0	0	1	0	2	2	0	0	0	0	0	21.9710167316758
159	56	18	4	1	38	25	0	0	1	0	4	0	4	15	1	2	8	0	2	1	0	0	28.6723565580871
244	57	0	0	1	6	7	0	0	0	0	1	0	1	4	0	1	2	0	0	0	0	0	21.2672493167752
157	62	13	5	1	19	13	0	1	0	1	3	3	1	4	0	0	2	1	2	3	0	2	29.3099108187533
17	66	12	14	1	41	17	0	0	0	0	3	3	0	11	0	1	4	0	0	2	0	1	28.2809911895069
80	67	13	0	1	15	9	0	0	0	0	0	5	0	3	1	1	2	0	0	1	1	0	23.9253697411419
57	72	18	0	1	44	23	1	0	0	2	6	0	0	14	0	1	6	0	6	1	0	1	26.4141064376941
364	78	7	3	1	6	6	0	0	0	1	0	0	0	4	1	1	1	0	3	0	0	1	20.7475588909129
158	80	14	6	1	19	15	0	0	0	0	0	2	1	11	0	0	8	0	3	0	0	0	23.8802235532301
72	85	18	4	1	31	19	0	0	0	2	6	5	1	2	3	1	2	0	3	4	0	1	34.0643938326863
204	88	18	4	1	13	8	1	0	0	0	1	0	1	5	0	1	5	0	0	0	0	0	22.9057370814427
775	98	13	3	1	5	4	1	0	0	0	1	1	0	1	0	1	0	0	0	0	0	2	20.240567716125
134	100	12	0	1	6	6	1	0	0	0	1	1	0	3	0	0	2	0	0	0	0	0	20.586024717272
331	102	7	0	1	22	19	1	0	0	1	1	2	0	12	1	0	1	0	6	0	0	2	20.082980821337
667	104	0	18	1		1	0	0	0	0	0	0	0	0	0	0	0	0	1	0	0	0	19.5922293988016
2809	105	18	4	1	8	7	0	0	0	0	1	0	0	4	1	0	5	0	0	1	0	0	24.9432347878923
379	106	12	14	1	5	6	1	0	0	0	1	0	0	4	0	0	1	0	3	1	0	0	22.5930835952418
74	107	0	14	1	2	2	0	0	0	0	1	0	0		0	0	0	0	1	0	0	0	19.5922293988016
16	109	0	18	1	11	9	0	0	0	1	4	1	1	1	0	2	2	0	1	0	0	1	21.9710167316758
610	110	5	6	1	6	3	0	0	1	0	0	0	0	1	0	0	2	0	1	0	0	0	20.586024717272
2764	114	5	0	1	2	2	0	0	1	1	0	0	0	0	0	0	0	0	1	0	0	0	19.5922293988016
400	120	12	3	1	7	7	0	0	0	0	3	1	0	2	1	4	0	0	0	0	0	0	22.3171733579279
252	121	18	4	1	15	10	0	0	0	2	1	1	0	6	0	2	4	0	1	1	0	2	25.9708475704157
2696	122	18	0	1	11	7	0	0	0	0	2	1	0	4	0	2	3	0	0	0	0	1	22.5213526580344
350	123	18	0	1	16	11	1	0	0	1	1	0	1	6	0	1	2	0	1	0	0	0	21.2672493167752
2	128	18	4	1	16	15	0	0	0	0	3	2	2	7	0	2	6	0	1	0	0	0	24.2564600160342
981	2	12	0	2	30	27	1	0	0	0	3	2	1	19	0	0	7	0	9	1	0	1	26.2084542509326
138	4	14	6	2	50	33	1	2	1	1	2	5	2	13	3	0	11	0	2	3	0	2	36.6195787665941
103	7	18	4	2	18	10	2	0	1	1	3	0	0	2	0	3	3	0	2	3	0	0	33.1264815489802
46	9	0	18	2	38	18	2	0	1	0	4	1	0	9	0	3	5	0	1	0	0	2	24.4467953176749
37	17	18	0	2	18	13	1	1	0	0	3	1	0	6	0	1	1	0	1	0	0	0	20.7475588909129
251	41	12	15	2	10	10	0	0	0	2	3	1	0	4	0	2	0	1	0	3	1	1	29.7716928094858
124	61	18	0	2	34	21	2	0	2	2	2	2	0	11	0	1	6	0	3	5	0	0	42.3082699144537
27	79	14	0	2	23	16	1	0	0	0	0	0	1	9	3	0	5	0	2	0	0	0	22.1720290528579
324	86	0	13	2		2	0	0	0	0	0	0	0	1	0	1	1	2	0	0	0	0	20.7475588909129
260	93	18	0	2	27	19	1	0	0	4	5	3	1	2	1	2	1	0	2	1	0	1	24.1131070475557
33	95	14	6	2	10	10	1	0	0	0	1	1	2	3	1	0	1	2	3	0	0	2	20.082980821337
102	116	18	4	2	24	17	1	0	1	1	1	1	0	10	1	2	7	0	1	1	1	0	27.9717135662173
23	119	18	0	2	22	15	0	0	0	2	0	1	2	10	0	0	1	0	1	0	0	0	20.082980821337
703	127	18	6	2	20	13	0	1	0	2	1	1	0	6	1	4	3	0	4	1	0	0	27.0407960018548
174	32	12	6	3	31	34	0	0	1	3	3	12	7	7	0	6	3	0	4	5	1	0	46.2260175212519
41	33	12	0	3	9	7	0	0	0	0	2	1	1	1	1	2	0	0	2	0	0	1	20.9103605889843
5	42	18	0	3	98	56	2	0	1	1	16	6	4	22	2	9	4	0	1	1	0	1	32.6180467237376
1137	45	14	0	3	14	11	0	0	0	1	2	0	3	4	0	2	3	0	2	0	0	0	22.5213526580344
135	90	12	1	3	55	41	0	0	1	1	14	1	4	17	3	3	8	0	3	2	2	2	33.323419233366
3086	103	18	0	3	24	11	0	1	0	0	3	0	1	5	1	0	0	0	4	2	0	0	24.7958230572468
111	3	18	0	4	14	15	0	0	1	0	4	0	0	8	0	1	5	1	3	2	0	0	28.9893810503265
50	24	18	4	4	27	20	1	0	0	0	3	4	3	6	2	5	5	0	4	1	0	0	29.3526243792695
291	50	12	0	4	67	41	0	3	1	1	11	1	4	19	0	7	11	0	6	2	0	0	40.8825367537761
242	59	1	13	4	29	25	1	0	1	2	6	2	2	7	0	5	5	0	2	1	0	1	29.3526243792695
55	8	0	0	5	51	29	2	2	0	4	10	0	0	9	0	10	7	0	3	1	0	2	36.2935735590216
128	68	18	4	5	154	74	3	0	0	3	21	3	2	37	1	2	13	3	13	1	0	2	32.447778641194
88	101	18	4	5	114	69	4	2	3	5	9	2	1	38	3	3	21	2	17	2	0	6	45.964831212566
7	108	18	4	5	126	77	1	0	0	3	18	5	5	41	4	11	12	1	6	1	0	2	42.4316721066873
25	16	12	1	6	88	63	2	0	1	1	9	7	3	34	3	7	13	0	4	1	0	0	38.1837987933693
176	74	12	0	6	20	13	0	0	0	0	2	1	0	8	0	1	7	0	0	2	0	0	30.4598370452389
66	82	12	5	6	47	35	3	0	1	3	4	3	0	19	1	0	6	0	10	2	1	0	28.7636785598818
456	6	18	0	7	46	24	2	1	0	1	7	4	0	9	0	4	7	0	4	1	1	0	29.8536019079668
10	30	14	6	7	117	82	2	2	4	1	17	6	10	29	7	10	18	0	8	6	1	1	85.8526866991023
297	44	13	0	7	62	33	1	1	0	1	13	5	0	10	0	6	6	0	1	3	0	0	39.3391305579843
13	14	18	4	9	81	56	2	2	0	2	12	3	4	30	1	0	16	2	12	5	0	4	52.4480803926026
430	29	14	0	9	60	42	2	1	1	1	6	6	4	12	4	4	11	0	8	2	0	1	37.0784301533338
12	15	12	5	10	128	104	11	6	1	9	24	3	10	29	3	1	29	8	22	3	1	7	59.0540750175607
22	126	18	4	12	108	77	1	0	2	3	16	9	4	34	7	6	19	1	12	5	0	3	68.6745055869747
9	64	12	0	16	222	131	4	2	0	4	47	9	12	38	6	19	16	0	8	7	0	6	123.21457568245
4	75	0	13	16	132	91	3	0	0	2	20	11	3	45	1	18	24	0	7	7	0	3	145.371002117159
98	97	0	14	16	170	112	4	2	4	6	11	1	3	68	4	2	40	1	17	3	0	5	80.0896109344233
36	87	12	1	17	106	74	4	0	1	1	26	7	7	25	0	10	14	0	16	6	2	2	77.7636478974434
45	13	12	1	18	97	66	0	1	1	5	24	6	2	19	3	19	11	2	5	5	0	2	86.029189736224
3	53	18	4	20	120	73	2	3	2	6	16	2	2	34	4	7	23	3	14	3	0	2	61.8894991304353
60	65	12	0	24	133	68	2	1	4	8	24	3	1	23	1	11	10	1	7	8	0	2	92.0943238303158
43	94	12	6	29	462	291	8	0	6	23	45	11	16	155	8	4	105	12	51	5	11	8	540.168287966279
34	91	12	4	40	287	194	4	0	17	15	51	4	11	80	2	29	40	0	23	11	1	11	494.883923793077
