# Supplementary material for: Analysis of injuries and deaths from road traffic accidents in Iran: bivariate regression approach
Source: BMC Emerg Med. 2022 Jul 18;22:130. doi: 10.1186/s12873-022-00686-6 (PMC9290223; doi:10.1186/s12873-022-00686-6)
Supplement: Supplementary file 3 — Additional file 3. [file 12873_2022_686_MOESM3_ESM.txt]

R code

> ibrary(msme)
> library(MASS)
> library(lattice)
> library(sandwich)
> library(COUNT)
> #install.packages("moments") # for calculate skewness
> library(moments)
> library(haven)
> #crash_data1 <- read_sav("C:/Users/asus/Desktop/crash data1.sav")
> #View(crash_data1)
> #str(crash_data1)
> #summary(crash_data1)
> crash_data2 <- read_sav("C:/Users/asus/Desktop/final zeini/crash data2.sav")
> ############injury###################
> #hist(crash_data1$injury_sum ,col = "darkred",
>     # border="blue")
> #fit1<- glm(crash_data1$injury_sum ~ crash_data1$numb_accident+crash_data1$cause0+crash_data1$cause2,
>            #family="poisson",data=crash_data1)
> #summary(fit1)
> #################injury&&&&type###################
> #################injury_negative binomial########################
> #library(haven)
> crash_data2 <- read_sav("crash data2.sav")
Error: 'crash data2.sav' does not exist in current working directory ('C:/Users/asus/Documents').
> 
> #View(crash_data2)
> #fit3=nb.model
> fit3 <-glm.nb(injury_sum ~ crash_data2$type4+crash_data2$type12+crash_data2$type13+crash_data2$type14+crash_data2$type18, data=crash_data2)
> summary(fit3)

> coef(fit3)
> fit3$fitted.values
> fit3$linear.predictors
 > plot(fit3$fitted.values, xlab = "Fitted values", ylab = "Observed ")
> AIC(fit3)
> residuals(fit3)
> sd(fit3$residuals)^2
> sd(fit5$residuals)^2
> ################injury_quasi poisson##############
> fit4 <-glm(injury_sum ~ crash_data2$type4+crash_data2$type12+crash_data2$type13+crash_data2$type14+crash_data2$type18,family="quasipoisson", data=crash_data2)
> summary(fit4)


> coef(fit4)
       (Intercept)  crash_data2$type4 crash_data2$type12 
        2.73562887         0.28230928         0.05243306 
crash_data2$type13 crash_data2$type14 crash_data2$type18 
        0.09700020        -0.13146725         0.01481670 
> fit4$fitted.values
> fit4$linear.predictors
> plot(fit4$fitted.values, xlab = "Fitted values", ylab = "Observed ")
> AIC(fit4)
> residuals(fit4)
> ##############
> ################injury_ poisson##############
> fit5 <-glm(injury_sum ~ crash_data2$type4+crash_data2$type12+crash_data2$type13+crash_data2$type14+crash_data2$type18,family="poisson", data=crash_data2)
> summary(fit5)

> #coef(fit5)fit3 <-glm.nb(injury_sum ~ crash_data2$type4+crash_data2$type12+crash_data2$type13+crash_data2$type14+crash_data2$type18, data=crash_data2)
> summary(fit5)
> coef(fit5)
> fit5$fitted.values
> fit5$linear.predictors
> plot(fit5$fitted.values, xlab = "Fitted values", ylab = "Observed ")
> AIC(fit5)
> residuals(fit5)
 
> ######################injury&&&&cause###############
> ################injury_ poisson##############
> fita <-glm(injury_sum ~ crash_data2$cause111+crash_data2$cause4+crash_data2$cause14,family="poisson", data=crash_data2)
> summary(fita)
> coef(fita)
> fita$fitted.values
> fita$linear.predictors
> plot(fita$fitted.values, xlab = "Fitted values", ylab = "Observed ")
> AIC(fita)
> residuals(fita)
> ##############
> ################injury_ poisson##############
> fitb <-glm.nb(injury_sum ~ crash_data2$cause111+crash_data2$cause4+crash_data2$cause14, data=crash_data2)
> summary(fitb)
> #coef(fitb)
> #fitb$fitted.values
> #fitb$linear.predictors
> plot(fitb$fitted.values, xlab = "Fitted values", ylab = "Observed ")
> AIC(fitb)
> #fitb$fitted.values
> #fitb$linear.predictors
> plot(fitb$fitted.values, xlab = "Fitted values", ylab = "Observed ")
> AIC(fitb)
> #############################injury&&&&type_cause####################
> ###########poisson
> fitab <-glm(injury_sum ~ crash_data2$type4+crash_data2$type12+crash_data2$type13+crash_data2$type14+crash_data2$type18+crash_data2$cause111+crash_data2$cause4+crash_data2$cause14,family="poisson", data=crash_data2)
> summary(fitab)
> coef(fitab) 
> fitab$fitted.values
> fitab$linear.predictors
> plot(fitab$fitted.values, xlab = "Fitted values", ylab = "Observed ")
> AIC(fitab)
> residuals(fitab)
> #####################################hist_poisson############
> par(mfrow=c(1,2))
> hist(crash_data2$injury_sum ,col = "darkred",border="blue",xlab="Observed", ylab = "freq ")
> hist(fitab$fitted.values ,col = "darkred",border="blue",xlab="Fitted values_nb", ylab = "freq ")
> ###############################
> ###########negative binomial
> fitnab <-glm.nb(injury_sum ~ crash_data2$type4+crash_data2$type12+crash_data2$type13+crash_data2$type14+crash_data2$type18+crash_data2$cause111+crash_data2$cause4+crash_data2$cause14, data=crash_data2)
> summary(fitnab)
> coef(fitnab)
> fitnab$fitted.values
> fitnab$linear.predictors
> plot(fitnab$fitted.values, xlab = "Fitted values", ylab = "Observed ")
> AIC(fitnab)
> residuals(fitnab)
> #####################################hist_poisson############
> par(mfrow=c(1,2))
> hist(crash_data2$injury_sum ,col = "darkred",border="blue",xlab="Observed", ylab = "freq ")
> hist(fitnab$fitted.values ,col = "darkred",border="blue",xlab="Fitted values_p", ylab = "freq ")

> #######################
> ###########poisson dispesion
> fitab1 <-glm(dead_sum ~ crash_data2$type4+crash_data2$type12+crash_data2$type13+crash_data2$type14+crash_data2$cause111+crash_data2$cause_other+crash_data2$cause14,family="poisson", data=crash_data2)
> summary(fitab1)
> coef(fitab1)
> fitab1$fitted.values
> fitab1$linear.predictors
> plot(fitab1$fitted.values, xlab = "Fitted values", ylab = "Observed ")
> AIC(fitab1)
> residuals(fitab1)
> library(AER)
> dispersiontest(fitab1,trafo=1)	


> ###########negative binomial
> fitnab1 <-glm.nb(dead_sum ~ crash_data2$type4+crash_data2$type12+crash_data2$type13+crash_data2$type14+crash_data2$cause111+crash_data2$cause_other+crash_data2$cause14, data=crash_data2)
> summary(fitnab1)
> coef(fitnab1)
> fitnab1$fitted.values
> fitnab1$linear.predictors
> plot(fitnab1$fitted.values, xlab = "Fitted values", ylab = "Observed ")
> AIC(fitnab1)
> residuals(fitnab1)
> dispersiontest(fitnab1,trafo=1)
> library(haven)
> crash_data2 <- read_sav("C:/Users/asus/Desktop/final zeini/crash data2.sav")
> #View(crash_data2)
>  cor(crash_data2)
                     code        local         type        cause
code           1.00000000  0.263611073  0.035959725 -0.095879890
local          0.26361107  1.000000000  0.017510642  0.096642870
type           0.03595972  0.017510642  1.000000000 -0.556524313
cause         -0.09587989  0.096642870 -0.556524313  1.000000000
dead_sum      -0.19715173 -0.003919603 -0.102205057 -0.004578688
injury_sum             NA           NA           NA           NA
numb_accident -0.23968296  0.012940559 -0.037455176  0.016198439
type1         -0.21744570 -0.080057519 -0.027171864  0.026501494
type4         -0.12080874 -0.235121392 -0.036342442 -0.037886757
type5         -0.12504901  0.056560208 -0.072687646  0.053996490
type7         -0.18177588  0.056290509 -0.025321263  0.004144739
type12        -0.22387760 -0.015610260 -0.030159836 -0.050091425
type13        -0.27318993 -0.102167237  0.020271840  0.004211879
type14        -0.21075505 -0.064344584  0.016986504 -0.032672451
type18                 NA           NA           NA           NA
type_other    -0.19880527 -0.012729718  0.057860628 -0.047714792
cause111      -0.21371503 -0.049359347 -0.099319904 -0.036799986
cause4        -0.19373169  0.040205089 -0.049366105  0.079618713
cause5        -0.11829559 -0.015621240  0.011109679  0.064103281
cause6        -0.18859790  0.018937144 -0.010784910  0.032316900
cause14       -0.20096084 -0.079119722 -0.001419731  0.024725727
cause15       -0.09266410  0.059594299 -0.019520286  0.032493609
cause_other   -0.17370655  0.058860260 -0.100899869  0.083629155
MeanPredicted -0.13310835  0.068733490 -0.063419241  0.041632070
                  dead_sum injury_sum numb_accident       type1
code          -0.197151731         NA   -0.23968296 -0.21744570
local         -0.003919603         NA    0.01294056 -0.08005752
type          -0.102205057         NA   -0.03745518 -0.02717186
cause         -0.004578688         NA    0.01619844  0.02650149
dead_sum       1.000000000         NA    0.86763199  0.61813857
injury_sum              NA          1            NA          NA
numb_accident  0.867631990         NA    1.00000000  0.76338634
type1          0.618138566         NA    0.76338634  1.00000000
type4          0.321690429         NA    0.34327698  0.54376660
type5          0.756654051         NA    0.68390244  0.42338352
type7          0.808112094         NA    0.89028918  0.70509683
type12         0.880292025         NA    0.91073895  0.68139493
type13         0.544686240         NA    0.65160617  0.45086837
type14         0.662330954         NA    0.83619400  0.65871077
type18                  NA         NA            NA          NA
type_other     0.538921156         NA    0.70004145  0.49643763
cause111       0.763253116         NA    0.63926556  0.35336906
cause4         0.758780008         NA    0.93507748  0.72909806
cause5         0.465036151         NA    0.66834606  0.69028315
cause6         0.764170964         NA    0.90998518  0.79845930
cause14        0.805222803         NA    0.70911591  0.49157061
cause15        0.460961972         NA    0.68021309  0.50523101
cause_other    0.759799246         NA    0.82789691  0.72806829
MeanPredicted  0.820200839         NA    0.87731434  0.55978765
                    type4       type5        type7      type12
code          -0.12080874 -0.12504901 -0.181775877 -0.22387760
local         -0.23512139  0.05656021  0.056290509 -0.01561026
type          -0.03634244 -0.07268765 -0.025321263 -0.03015984
cause         -0.03788676  0.05399649  0.004144739 -0.05009142
dead_sum       0.32169043  0.75665405  0.808112094  0.88029202
injury_sum             NA          NA           NA          NA
numb_accident  0.34327698  0.68390244  0.890289182  0.91073895
type1          0.54376660  0.42338352  0.705096833  0.68139493
type4          1.00000000  0.12654538  0.303706035  0.35623361
type5          0.12654538  1.00000000  0.697773853  0.64566730
type7          0.30370604  0.69777385  1.000000000  0.77638078
type12         0.35623361  0.64566730  0.776380784  1.00000000
type13         0.17134986  0.26423753  0.446032637  0.61605867
type14         0.35961951  0.53483534  0.669519638  0.79627177
type18                 NA          NA           NA          NA
type_other     0.35216193  0.35165207  0.530499740  0.59247494
cause111       0.21445500  0.59805702  0.492036555  0.80347784
cause4         0.30878473  0.60148766  0.878562430  0.73933469
cause5         0.38295797  0.25499498  0.740248059  0.50310868
cause6         0.36703836  0.59860077  0.875362318  0.75222287
cause14        0.30645509  0.63135697  0.606493444  0.78304941
cause15        0.01620653  0.35488456  0.711290164  0.48566115
cause_other    0.40704625  0.68596334  0.784200030  0.79713180
MeanPredicted  0.08147418  0.80792243  0.875820469  0.78706571
                    type13      type14 type18  type_other    cause111
code          -0.273189929 -0.21075505     NA -0.19880527 -0.21371503
local         -0.102167237 -0.06434458     NA -0.01272972 -0.04935935
type           0.020271840  0.01698650     NA  0.05786063 -0.09931990
cause          0.004211879 -0.03267245     NA -0.04771479 -0.03679999
dead_sum       0.544686240  0.66233095     NA  0.53892116  0.76325312
injury_sum              NA          NA     NA          NA          NA
numb_accident  0.651606171  0.83619400     NA  0.70004145  0.63926556
type1          0.450868369  0.65871077     NA  0.49643763  0.35336906
type4          0.171349856  0.35961951     NA  0.35216193  0.21445500
type5          0.264237533  0.53483534     NA  0.35165207  0.59805702
type7          0.446032637  0.66951964     NA  0.53049974  0.49203656
type12         0.616058669  0.79627177     NA  0.59247494  0.80347784
type13         1.000000000  0.62557613     NA  0.56795298  0.58060958
type14         0.625576134  1.00000000     NA  0.65564068  0.55313235
type18                  NA          NA      1          NA          NA
type_other     0.567952984  0.65564068     NA  1.00000000  0.38976733
cause111       0.580609580  0.55313235     NA  0.38976733  1.00000000
cause4         0.531738183  0.72821589     NA  0.64838886  0.40901534
cause5         0.301062862  0.53996153     NA  0.46291265  0.05598327
cause6         0.508600333  0.73089907     NA  0.60601010  0.37827287
cause14        0.646220259  0.61164322     NA  0.44534368  0.73853565
cause15        0.408548591  0.60050747     NA  0.43964193  0.11563770
cause_other    0.428659259  0.67533408     NA  0.53408742  0.55403822
MeanPredicted  0.475657639  0.71060396     NA  0.48095862  0.58667953
                   cause4      cause5      cause6      cause14
code          -0.19373169 -0.11829559 -0.18859790 -0.200960840
local          0.04020509 -0.01562124  0.01893714 -0.079119722
type          -0.04936611  0.01110968 -0.01078491 -0.001419731
cause          0.07961871  0.06410328  0.03231690  0.024725727
dead_sum       0.75878001  0.46503615  0.76417096  0.805222803
injury_sum             NA          NA          NA           NA
numb_accident  0.93507748  0.66834606  0.90998518  0.709115907
type1          0.72909806  0.69028315  0.79845930  0.491570609
type4          0.30878473  0.38295797  0.36703836  0.306455089
type5          0.60148766  0.25499498  0.59860077  0.631356974
type7          0.87856243  0.74024806  0.87536232  0.606493444
type12         0.73933469  0.50310868  0.75222287  0.783049406
type13         0.53173818  0.30106286  0.50860033  0.646220259
type14         0.72821589  0.53996153  0.73089907  0.611643224
type18                 NA          NA          NA           NA
type_other     0.64838886  0.46291265  0.60601010  0.445343683
cause111       0.40901534  0.05598327  0.37827287  0.738535648
cause4         1.00000000  0.77075338  0.92881175  0.549656022
cause5         0.77075338  1.00000000  0.78422305  0.247174610
cause6         0.92881175  0.78422305  1.00000000  0.567599593
cause14        0.54965602  0.24717461  0.56759959  1.000000000
cause15        0.79212510  0.73182640  0.74294783  0.284200865
cause_other    0.73969413  0.57187396  0.77178756  0.623167724
MeanPredicted  0.85513949  0.56770145  0.80023103  0.641527087
                  cause15 cause_other MeanPredicted
code          -0.09266410 -0.17370655   -0.13310835
local          0.05959430  0.05886026    0.06873349
type          -0.01952029 -0.10089987   -0.06341924
cause          0.03249361  0.08362916    0.04163207
dead_sum       0.46096197  0.75979925    0.82020084
injury_sum             NA          NA            NA
numb_accident  0.68021309  0.82789691    0.87731434
type1          0.50523101  0.72806829    0.55978765
type4          0.01620653  0.40704625    0.08147418
type5          0.35488456  0.68596334    0.80792243
type7          0.71129016  0.78420003    0.87582047
type12         0.48566115  0.79713180    0.78706571
type13         0.40854859  0.42865926    0.47565764
type14         0.60050747  0.67533408    0.71060396
type18                 NA          NA            NA
type_other     0.43964193  0.53408742    0.48095862
cause111       0.11563770  0.55403822    0.58667953
cause4         0.79212510  0.73969413    0.85513949
cause5         0.73182640  0.57187396    0.56770145
cause6         0.74294783  0.77178756    0.80023103
cause14        0.28420086  0.62316772    0.64152709
cause15        1.00000000  0.42580880    0.72829416
cause_other    0.42580880  1.00000000    0.74851319
MeanPredicted  0.72829416  0.74851319    1.00000000
> y_m<-as.matrix(crash_data2[,5:6])
> typeof((y_m))
[1] "double"
> class(y_m)
[1] "matrix" "array" 
> xdata<-as.data.frame(crash_data2[,7:23])
> 
> library(MGLM)
> Dirichlet_mod <- MGLMreg(y_m ~.,data=xdata,dist="DM")
Warning messages:
1: In model.matrix.default(mt, mf, contrasts) :
  non-list contrasts argument ignored
2: In DMD.DM.reg(Y = c(0.001, 0.001, 0.001, 0.001, 0.001, 0.001, 0.001,  :
  The algorithm doesn't converge within 24 iterations. The norm of the gradient is 832.130707599265 . Please interpret hessian matrix and MLE with caution. 

> summary(Dirichlet_mod)
 Length   Class    Mode 
      1 MGLMreg      S4 
> str(Dirichlet_mod)
Formal class 'MGLMreg' [package "MGLM"] with 16 slots
  ..@ coefficients: num [1:18, 1:2] 1.283 0.468 -0.648 0.676 0.732 ...
  .. ..- attr(*, "dimnames")=List of 2
  .. .. ..$ : NULL
  .. .. ..$ : chr [1:2] "dead_sum" "injury_sum"
  ..@ SE          : num [1:18, 1:2] 1.11 0.384 0.75 1.128 1.217 ...
  .. ..- attr(*, "dimnames")=List of 2
  .. .. ..$ : NULL
  .. .. ..$ : chr [1:2] "dead_sum" "injury_sum"
  ..@ Hessian     : num [1:36, 1:36] -271 -21387 -656 -249 -895 ...
  .. ..- attr(*, "dimnames")=List of 2
  .. .. ..$ : chr [1:36] "(Intercept)" "numb_accident" "type1" "type4" ...
  .. .. ..$ : chr [1:36] "(Intercept)" "numb_accident" "type1" "type4" ...
  ..@ gradient    : Named num [1:36] 3.192 581.242 16.813 0.719 10.292 ...
  .. ..- attr(*, "names")= chr [1:36] "(Intercept)" "numb_accident" "type1" "type4" ...
  ..@ wald.value  : num [1:18] 298.256 2.653 0.988 2.201 3.953 ...
  ..@ wald.p      : num [1:18] 1.72e-65 2.65e-01 6.10e-01 3.33e-01 1.39e-01 ...
  ..@ test        : num [1:18, 1:2] 298.256 2.653 0.988 2.201 3.953 ...
  .. ..- attr(*, "dimnames")=List of 2
  .. .. ..$ : chr [1:18] "(Intercept)" "numb_accident" "type1" "type4" ...
  .. .. ..$ : chr [1:2] "wald value" "Pr(>wald)"
  ..@ logL        : num -172
  ..@ BIC         : num 516
  ..@ AIC         : num 415
  ..@ fitted      : num [1:121, 1:2] 0.1428 0.0728 0.0309 0.062 0.0648 ...
  .. ..- attr(*, "dimnames")=List of 2
  .. .. ..$ : chr [1:121] "1" "2" "3" "4" ...
  .. .. ..$ : NULL
  ..@ call        : language MGLMreg(formula = y_m ~ ., data = xdata, dist = "DM")
  ..@ iter        : num 24
  ..@ distribution: chr "Dirichlet Multinomial"
  ..@ data        :List of 2
  .. ..$ Y: num [1:121, 1:2] 0.001 0.001 0.001 0.001 0.001 0.001 0.001 0.001 0.001 0.001 ...
  .. .. ..- attr(*, "dimnames")=List of 2
  .. .. .. ..$ : chr [1:121] "1" "2" "3" "4" ...
  .. .. .. ..$ : chr [1:2] "dead_sum" "injury_sum"
  .. ..$ X: num [1:121, 1:18] 1 1 1 1 1 1 1 1 1 1 ...
  .. .. ..- attr(*, "dimnames")=List of 2
  .. .. .. ..$ : chr [1:121] "1" "2" "3" "4" ...
  .. .. .. ..$ : chr [1:18] "(Intercept)" "numb_accident" "type1" "type4" ...
  .. .. ..- attr(*, "assign")= int [1:18] 0 1 2 3 4 5 6 7 8 9 ...
  ..@ Dof         : num(0) 
> 
> Dirichlet_mod1 <- MGLMreg(y_m ~crash_data2$cause111+crash_data2$cause4+crash_data2$cause14,dist="DM")
> DM_fitted<-Dirichlet_mod1@fitted
> Dirichlet_mod1@AIC
> Dirichlet_mod1@SE
> Dirichlet_mod1@wald.value
> Dirichlet_mod1@gradient
> Dirichlet_mod1@test
> Dirichlet_mod1@wald.p
> Dirichlet_mod1@BIC
> par(mfrow=c(2,2))
> hist(crash_data2$injury_sum ,col = "darkred",border="blue",xlab="Observed", ylab = "freq ")
> hist(DM_fitted[,2] ,col = "darkred",border="blue",xlab="Fitted values_DM", ylab = "freq ")
> hist(crash_data2$dead_sum ,col = "darkred",border="blue",xlab="Observed", ylab = "freq ")
> hist(DM_fitted[,1] ,col = "darkred",border="blue",xlab="Fitted values_DM", ylab = "freq ")

> ###################Dirichlet
> #library(DirichletReg)
> #Dirichlet_reg <- DirichReg((crash_data2[,5:6]) ~.,data=xdata))
> Dirichlet_mod11 <- MGLMreg(y_m ~crash_data2$cause111,dist="DM")
> dirfitinjury<-Dirichlet_mod11@fitted[,1]
> injury1<-as.data.frame(crash_data2$injury_sum)
> length(dirfitinjury)
> dim(injury1)
> dirres=dirfitinjury-injury1
> dirres1<-na.omit(dirres)
> dirres2<-as.matrix(dirres1)
> sd(dirres2)^2
> 
> dead1<-as.data.frame(crash_data2$dead_sum)
> dirfitdead<-Dirichlet_mod11@fitted[,2]
> dirresd=dirfitdead-dead1
> dirresd1<-na.omit(dirresd)
> dirresd2<-as.matrix(dirresd1)
> sd(dirresd2)^2
> "lm.dibp" <-
function
 ( l1, l2, l1l2=NULL, l3=~1, data, common.intercept=FALSE, zeroL3=FALSE, distribution='discrete', jmax=2,maxit=300, pres=1e-8, verbose=getOption('verbose') )
{
options(warn=-1)
definition of function call 
templist<-list( l1=l1, l2=l2, l1l2=l1l2, l3=l3, data=substitute(data), common.intercept=common.intercept, zeroL3=zeroL3, distribution=distribution, jmax=jmax, maxit=maxit, pres=pres, verbose=verbose)
tempcall<-as.call( c(expression(lm.dibp), templist))
rm(templist)
if (common.intercept){ formula1.terms<-'1'	}
else {formula1.terms<-'internal.data1$noncommon'	}
namex<-as.character(l1[2])
namey<-as.character(l2[2])
x<-data[,names(data)==namex]
y<-data[,names(data)==namey]
n<-length(x)
lengthprintvec<-1
maxy<-max(c(x,y))
dist<-distribution
if ( charmatch( dist, 'poisson', nomatch=0) ==1 ) {distribution<-2} 
else if ( charmatch( dist,'geometric',nomatch=0) ==1){distribution<-3}	
else if ( charmatch( dist, 'discrete',nomatch=0) ==1){distribution<-1}
if ( distribution==1){dilabel<-paste('Inflation Distribution: Discrete with J=',jmax)
if (jmax==0) {theta<-0}
else { theta<-1:jmax*0+1/(jmax+1) }
di.f<-function (x, theta){
JMAX<-length(theta)
if (x>JMAX) {res<-0}
else if (x==0) { res<-1-sum(theta) }
else { res<-theta[x] } 
res}
}
else if ( distribution==2 ){ 
dilabel<-'Inflation Distribution: Poisson'
theta<-1.0;
di.f<-function (x, theta){
if (theta>0) { res<-dpois( x, theta ) }
else {if (x==0) { res<-1}
else {res<-1e-12}
}
}
}								 
else if ( distribution==3 ){ 
dilabel<-'Inflation Distribution: Geometric'
theta<-0.5;
di.f<-function (x, theta){
if (theta>0) { 
if(theta==1) {theta<-0.9999999}
res<-dgeom( x, theta ) }
else if (theta==1){
if (x==0) { res<-1}
else {res<-1e-12}
}
else {res<-1e-12}
}
}
else {
stop(paste(distribution, 'Not known distribution.', sep=': '))
}
internal variables
internal.data1<-data.frame( y1y2=c( x, y) )
internal.data2<-data.frame( y3 = rep(0, n ) )
p<-length(as.data.frame(data))
data1<-rbind(data, data) 
names(data1)<-names(data)
data1<-data1[ , names(data1)!=namex]
data1<-data1[ , names(data1)!=namey]
if (as.character(l1[3])=='.') { l1<-formula( paste( as.character(l1[2]), paste( names(data1),'',collapse='+',sep='' ), sep='~') 	)   }
if (as.character(l2[3])=='.') { l2<-formula( paste( as.character(l2[2]), paste( names(data1),'',collapse='+',sep='' ), sep='~')  )   }
if (as.character(l3[2])=='.') { l3<-formula( paste( '', paste( names(data1),'',collapse='+',sep='' ) , sep='~') )   }
formula2<-formula(paste('internal.data2$y3~',as.character(l3[2]),sep=''))
internal.data1$noncommon<- as.factor(c(1:n*0,1:n*0+1))
contrasts(internal.data1$noncommon)<-contr.treatment(2, base=1)
internal.data1$indct1<-c(1:n*0+1,1:n*0  )
internal.data1$indct2<-c(1:n*0  ,1:n*0+1)
if (!zeroL3){	
data2<-data1[1:n,]
names(data2)<-names(data1)
if ( !is.null(l1l2) ) {
formula1.terms<-paste( formula1.terms, as.character(l1l2[2]),sep='+')
}
templ1<- labels(terms(l1))
if (length( templ1 )>0){ 
for ( k1 in 1:length( templ1 ) ){
if ( !is.null(l1l2) ) { checkvar1<-sum(labels(terms(l1l2))==templ1[k1] )==1}
else{ checkvar1<-FALSE }		
checkvar2<-sum(labels(terms(l2))==templ1[k1] )==1
if (checkvar1&checkvar2) {formula1.terms<-paste(formula1.terms, paste('internal.data1$noncommon*',templ1[k1],sep=''), sep='+')	}
else{
formula1.terms<-paste(formula1.terms, paste('+I(internal.data1$indct1*',templ1[k1],sep=''), sep='')	
formula1.terms<-paste(formula1.terms, ')',sep='')
}
}
}	
templ2<- labels(terms(l2))
if (length( templ2 )>0){ 
for ( k1 in 1:length( templ2 ) ){
if ( !is.null(l1l2) ) {checkvar1<-(sum(labels(terms(l1l2))==templ2[k1] ) sum(labels(terms(l1))==templ2[k1] ))!=2		}
else{ checkvar1<-TRUE }		
if ( checkvar1 ) { 
formula1.terms<-paste(formula1.terms, paste('+I(internal.data1$indct2*',templ2[k1],sep=''), sep='')
formula1.terms<-paste(formula1.terms, ')',sep='')
}
}
}
rm(templ1)
rm(templ2)
rm(Checkvar1)
rm(Checkvar2)
formula1<-formula(paste('internal.data1$y1y2~',formula1.terms,sep=''))
 tmpform1<-as.character(formula1[3])
newformula<-formula1
while( regexpr('c\\(',tmpform1) != -1)
{	
temppos1<-regexpr('c\\(',tmpform1)[1]
tempfor <-substring( tmpform1, first = temppos1+ 2 )
temppos2<-regexpr('\\)' , tempfor)[1]
tempvar <-substring( tempfor , first = 1,  last = temppos2-1 )
temppos3<-regexpr(', ' , tempvar)[1]
tempname1<-substring(tempfor    , first = 1,  last = temppos3-1 )
tempname2<-substring(tempfor    , first = temppos3+2, last=temppos2-1)
tempname2<-sub( '\\)','', tempname2  )
tempvar1<-data[, names(data)==tempname1]
tempvar2<-data[, names(data)==tempname2]
data1$newvar1<-c(tempvar1, tempvar2)
if( is.factor(tempvar1)& is.factor(tempvar2) ){
data1$newvar1<-as.factor(data1$newvar1)	
if (all(levels(tempvar1)==levels(tempvar2))){
attributes(data1$newvar1)<-attributes(tempvar1)}
}			
tempvar<-sub( ', ' , '..',  tempvar )
names(data1)[names(data1)=='newvar1']<-tempvar
newformula<-sub( 'c\\(','', tmpform1  )
newformula<-sub( '\\)','', newformula  )
newformula<-sub( ', ' , '..', newformula  )
tmpform1<-newformula
formula1<-formula(paste('internal.data1$y1y2~',newformula,sep=''))
}
prob<-0.20
s<-rep(0,n)
vi<-1:n*0
v1<-1-c(vi,vi)
like<-1:n*0
zero<- ( x==0 )|( y==0 )
if   (zeroL3) { lambda3<-rep(0,n) } 
else{ lambda3<-rep( max(0.1, cov(x,y,use='complete.obs')), n) } 
internal.data1$v1<-1-c(vi,vi);
lambda<-glm( formula1, family=poisson, data=data1, weights=internal.data1$v1, maxit=100)$fitted
lambda1<-lambda[1:n]
lambda2<-lambda[(n+1):(2*n)]
difllike<-100.0
loglike0<-1000.0
i<-0
ii<-0
if (zeroL3) {
fit double poisson diagonal inflated model
loglike<-rep(0, maxit)
lambda3<-1:n*0
while ( (difllike>pres) && (i <= maxit) ) {
i<-i+1
 	#####   E step  ######
 for (j in 1:n) {
 if (zero[j]) {
 s[j]<-0;		
 if (x[j]==y[j]) {
 density.di<-di.f( 0.0, theta )
 like[j]<-log( (1-prob)*exp(-lambda1[j]-lambda2[j])+prob*density.di );
 vi[j]<-prob*density.di*exp(-like[j]) }
 else{
 like[j]<-log(1-prob)+log(dpois(x[j],lambda1[j]))+log(dpois(y[j],lambda   2[j]));
 vi[j]<-0.0 ;}
 		}			
else {
if (x[j]==y[j]) {
density.di<-di.f( x[j],theta );
like[j]<-log( (1-prob)*dpois( x[j],lambda1[j] )*dpois( y[j],lambda2[j] ) + prob*density.di );
vi[j]  <- prob*density.di*exp( -like[j] ) }
else{
 vi[j]<-0.0;
 like[j]<-log(1-prob)+log( dpois(x[j],lambda1[j])*dpois(y[j],lambda2[j]) )}
}
}
 #### end of E-step #########
x1<-x;
x2<-y;
loglike[i]<-sum( like ) ; 
difllike<-abs( (loglike0-loglike[i])/loglike0 )
loglike0<-loglike[i]
########### M-step ############
 prob<-sum(vi)/n
 if ( distribution == 1 ) {
 if (jmax==0) { theta<-0 }
 else {
 for (ii in 1:jmax) {
 temp<-as.numeric(( (x==ii) & (y==ii) ));
 theta[ii]<-sum(temp*vi)/sum(vi) 
 }
  }
   }			
else if (distribution==2){		
theta<- sum(vi*x)/sum(vi) }
else if (distribution==3){		
theta<- sum(vi)/( sum(vi*x)+sum(vi) ) }
internal.data1$v1<- 1-c(vi,vi);
internal.data1$v1[(internal.data1$v1<0)&(internal.data1$v1>-1.0e-10)]<-0.0
x1[(x1<0)&(x1>-1.0e-10)]<-0.0
x2[(x2<0)&(x2>-1.0e-10)]<-0.0
internal.data1$y1y2<-c(x1,x2)
m<-glm( formula1, family=poisson, data=data1, weights=internal.data1$v1 , maxit=100)
p3<-length(m$coef)
beta<-m$coef 
betaparameters<-splitbeta( beta )
lambda<-fitted(m)
lambda1<-lambda[1:n]
lambda2<-lambda[(n+1):(2*n)]
if (verbose) {
printvec<- c( i,beta,100.0*prob, theta,  loglike[i], difllike );	
names(printvec)<-c('iter',names(beta),'Mix.p(%)',paste('theta',1:length(theta),sep='' ), 'loglike', 'Rel.Dif.loglike')
 		}
else {		
printvec<- c( i, 100.0*prob, theta,  loglike[i], difllike );	
names(printvec)<-c( 'iter','Mix.p(%)', paste( 'theta', 1:length(theta),sep='' ), 'loglike', 'Rel.Dif.loglike')
}
lengthprintvec<-length(printvec)
print.default( printvec, digits=4 )
}
if ( (distribution==1)&&(jmax==0) ){noparams<- m$rank +1}
else{noparams<- m$rank + length( theta ) +1}
AIC<- -2*loglike[i] + noparams * 2
BIC<- -2*loglike[i] + noparams * log(2*n)
x.mean<-x
x.mean[x==0]<-1e-12
y.mean<-y
y.mean[y==0]<-1e-12
AIC.sat <-  sum(log( dpois( x , x.mean ) ) + log( dpois( y , y.mean)))
BIC.sat <-  -2 * AIC.sat + (2*n)* log(2*n)
AIC.sat <-  -2 * AIC.sat + (2*n)* 2
AICtotal<-c(AIC.sat, AIC); 
BICtotal<-c(BIC.sat, BIC );
names(AICtotal)<-c('Saturated', 'DblPois')
names(BICtotal)<-c('Saturated', 'DblPois')
allbeta<-c(betaparameters$beta1,betaparameters$beta2)
names(allbeta)<-c( paste( '(l1):', names(betaparameters$beta1), sep='' ),paste('(l2):', names(betaparameters$beta2), sep='' ) )
allparameters<-c(allbeta, prob, theta)
if (distribution==1){ names(allparameters)<-c( names(allbeta), 'p', paste('theta', 1:length(theta),sep='') ) }
else {names(allparameters)<-c( names(allbeta), 'p', 'theta') }
fittedval1<-(1-prob)*m$fitted[1:n]
fittedval2<-(1-prob)*m$fitted[(n+1):(2*n)]
meandiag<-0
if ((distribution==1)&&(jmax>0)) { meandiag<-sum( theta[1:jmax]*1:jmax ) }
else if (distribution==2) { meandiag<-theta }
else if (distribution==3) { meandiag<- (1-theta)/theta }
fittedval1[x==y]<-prob*meandiag + fittedval1[x==y]
fittedval2[x==y]<-prob*meandiag + fittedval2[x==y]
result<-list(coefficients=allparameters, 	
fitted.values=data.frame(x=fittedval1,y=fittedval2), residuals=data.frame(x=x-fittedval1,y=y-fittedval2),beta1=betaparameters$beta1, beta2=betaparameters$beta2, p=prob, theta=theta, diagonal.distribution=dilabel,lambda1=m$fitted[1:n], lambda2=m$fitted[(n+1):(2*n)], loglikelihood=loglike[1:i], parameters=noparams, AIC=AICtotal,BIC=BICtotal,iterations=i ,call=tempcall)
}
else {	
loglike<-rep(0,maxit)
while ( (difllike>pres) && (i <= maxit) ) {
i<-i+1
 	#####   E step  ######
for (j in 1:n) {
if (zero[j]) {
s[j]<-0;		
if (x[j]==y[j]) {
density.di<-di.f( 0.0, theta )
like[j]<- log( (1-prob)*exp(-lambda1[j]-lambda2[j]-lambda3[j])+prob*density.di );
vi[j]<-prob*density.di*exp(-like[j]) }
else{
like[j]<-log(1-prob)-lambda3[j] +log(dpois(x[j],lambda1[j])) 									+log(dpois(y[j],lambda2[j]));
vi[j]<-0.0 ;}
}			
else {
lbp1<-pbivpois(x[j]-1,y[j]-1,lambda=c(lambda1[j],lambda2[j],lambda3[j]),log=TRUE );
lbp2<-pbivpois(x[j],y[j],lambda=c(lambda1[j],lambda2[j],lambda3[j]),log=TRUE);	
s[j]<-exp( log(lambda3[j])+lbp1-lbp2);
if (x[j]==y[j]) {
density.di<-di.f( x[j],theta );
like[j]<-log( (1-prob)*exp(lbp2)  prob*density.di );
vi[j] <- prob*density.di*exp( -lke[j] ) }
else	{
vi[j]<-0.0;
like[j]<-log(1-prob)+lbp2 }
 		}
 	}
 #### end of E-step #########
x1<-x-s;
x2<-y-s;
loglike[i]<-sum( like ) ; 
difllike<-abs( (loglike0-loglike[i])/loglike0 )
loglike0<-loglike[i]
 	########### M-step ############
prob<-sum(vi)/n
if ( distribution == 1 ) {
if (jmax==0){ theta<-0}
else{
for (ii in 1:jmax) {
temp<-as.numeric(( (x==ii) & (y==ii) ));
theta[ii]<-sum(temp*vi)/sum(vi) 
print( c(ii, sum(temp), sum(vi), sum(temp*vi) ) )
 				}
 			}
}			
else if (distribution==2){		
theta<- sum(vi*x)/sum(vi) }
else if (distribution==3){		
else {		
theta<- sum(vi)/( sum(vi*x)+sum(vi) ) }
internal.data2$v1<- 1-vi;
internal.data2$v1[(internal.data2$v1<0)&(internal.data2$v1>-1.0e-10)]<-0.0
internal.data2$y3<-s;
m0<-glm( formula2, family=poisson, data=data2, weights=internal.data2$v1 , maxit=100)
beta3<-m0$coef
lambda3<-m0$fitted
internal.data1$v1<- 1-c(vi,vi);
internal.data1$v1[(internal.data1$v1<0)&(internal.data1$v1>-1.0e-10)]<-0.0
x1[(x1<0)&(x1>-1.0e-10)]<-0.0
x2[(x2<0)&(x2>-1.0e-10)]<-0.0
internal.data1$y1y2<-c(x1,x2)
m<-glm( formula1, family=poisson, data=data1, weights=internal.data1$v1 , maxit=100)
p3<-length(m$coef)
beta<-m$coef
names(beta)<-newnamesbeta( beta )
lambda<-fitted(m)
lambda1<-lambda[1:n]
lambda2<-lambda[(n+1):(2*n)]
 	#####   end of M step  ######
if (verbose) {
printvec<- c( i,beta,beta3,100.0*prob, theta,  loglike[i], difllike );	
names(printvec)<-c( 'iter', names(beta),paste('l3_',names(beta3),sep=''), 'Mix.p(%)', paste( 'theta', 1:length(theta),sep='' ), 'loglike', 'Rel.Dif.loglike')
 		}
else {		
printvec<- c( i, 100.0*prob, theta,  loglike[i], difllike );	
names(printvec)<-c('iter','Mix.p(%)', paste('theta,1:length(theta),sep=''),'loglike','Rel.Dif.loglike')
}
lengthprintvec<-length(printvec)
print.default( printvec, digits=4 )
 	}
if ( (distribution==1)&&(jmax==0) ){noparams<- m$rank + m0$rank  1}
else {noparams<- m$rank + m0$rank  length( theta ) +1}
AIC<- -2*loglike[i] + noparams * 2
BIC<- -2*loglike[i] + noparams * log(2*n)
x.mean<-x
x.mean[x==0]<-1e-12
y.mean<-y
y.mean[y==0]<-1e-12
AIC.sat <-  sum(log(dpois(x,x.mean)) +log(dpois(y,y.mean)))
BIC.sat <-  -2 * AIC.sat + (2*n)* log(2*n)
AIC.sat <-  -2 * AIC.sat + (2*n)* 2
AICtotal<-c(AIC.sat, AIC); 
BICtotal<-c(BIC.sat, BIC );
names(AICtotal)<-c('Saturated', 'BivPois')
names(BICtotal)<-c('Saturated', 'BivPois')
 betaparameters<-splitbeta( beta )
allbeta<-c(betaparameters$beta1,betaparameters$beta2, beta3)
names(allbeta)<-c( paste( '(l1):', names(betaparameters$beta1), sep='' ),paste('(l2):', names(betaparameters$beta2), sep='' ),paste('(l3):', names(beta3), sep='' ) )
allparameters<-c(allbeta, prob, theta)
if (distribution==1){ names(allparameters)<-c( names(allbeta), 'p', paste('theta', 1:length(theta),sep='') ) }
else {names(allparameters)<-c( names(allbeta), 'p', 'theta') }
 fittedval1<-(1-prob)*(m$fitted[1:n]         + lambda3)
 fittedval2<-(1-prob)*(m$fitted[(n+1):(2*n)] + lambda3)
 meandiag<-0
if ((distribution==1)&&(jmax>0)){meandiag<-sum(theta[1:jmax]*1:jmax )}
 else if (distribution==2) { meandiag<-theta }
 else if (distribution==3) { meandiag<- (1-theta)/theta }
 fittedval1[x==y]<-prob*meandiag + fittedval1[x==y]
 fittedval2[x==y]<-prob*meandiag + fittedval2[x==y]
 result<-list(coefficients=allparameters, fitted.values=data.frame(x=fittedval1,y=fittedval2),residuals=data.frame(x=x-fittedval1,y=y-fittedval2),beta1=betaparameters$beta1,beta2=betaparameters$beta2,beta3=beta3,p=prob,theta=theta,diagonal.distribution=dilabel,lambda1=m$fitted[1:n],lambda2=m$fitted[(n+1):(2*n)],lambda3=lambda3,loglikelihood=loglike[1:i],parameters=noparams,AIC=AICtotal,BIC=BICtotal,iterations=i,call=tempcall)
 } # end of elseif
 options(warn=0)
 class(result)<-c('lm.dibp', 'lm')
 result
}
> crash.data4 <- read.csv("C:/Users/asus/Desktop/final zeini/crash data4.csv", header=TRUE)
> typeof(crash.data4)
> class(crash.data4)
> ################################
> l1<-dead_sum~numb_accident+cause111+cause4+cause14+type4+type12+type13+type14
> l2<-injury_sum~numb_accident+cause111+cause4+cause14+type4+type12+type13+type14
> infbivpois<-lm.dibp(l1,l2,l1l2=NULL,l3=~1,crash.data4)
> #infbivpois$coefficients
> resinfbivpoisinjury<-bivpois$residuals[,1]
> resinfbivpoisdead<-bivpois$residuals[,2]
> #sd(resinfbivpoisinjury)^2
> #sd(resinfbivpoisdead)^2
> inf_dead<-infbivpois$fitted.values[,1]
> inf_injury<-infbivpois$fitted.values[,2]
> par(mfrow=c(2,2))
> hist(crash.data4$dead_sum ,col = "darkred",border="blue",xlab="Observed", ylab = "freq ")
> hist(crash.data4$injury_sum ,col = "darkred",border="blue",xlab="Observed", ylab = "freq ")
> hist(inf_dead ,col = "darkred",border="blue",xlab="Fitted values_infbiv", ylab = "freq ")
> hist(inf_injury ,col = "darkred",border="blue",xlab="Fitted values_infbiv", ylab = "freq ")
> 
> ##########################################################
> ##################################bivariate poisson
> l1<-dead_sum~.
> l2<-injury_sum~.
> bivpois1<-lm.bp( l1, l2, l1l2=NULL, l3=~1, crash.data4, common.intercept=FALSE,
+                 zeroL3=FALSE, maxit=300, pres=1e-8, verbose=getOption("verbose") ),
> bivpois1$coefficients
> resbivpoisinjury<-bivpois1$residuals[,1]
> resbivpoisdead<-bivpois1$residuals[,2]
> sd(resbivpoisinjury)^2
> sd(resbivpoisdead)^2
> fittedbivpois<-bivpois1$fitted.values
> fittedbivpoisinjury<-fittedbivpois[,1]
> fittedbivpoisdead<-fittedbivpois[,2]
> 
> ###########################################################
> hist(fittedbivpoisinjury,col = "darkred",border="blue")
> hist(fittedbivpoisdead,col = "darkred",border="blue")
